# Supplementary material for: LncRNA Ctcflos orchestrates transcription and alternative splicing in thermogenic adipogenesis
Source: EMBO Rep. 2021 May 31;22(7):e51289. doi: 10.15252/embr.202051289 (PMC8256291; doi:10.15252/embr.202051289)
Supplement: Supplementary file 2 — Dataset EV1 [file EMBR-22-e51289-s005.xlsx]

## Sheet: regulated lncRNAs
Dataset EV1 - Long noncoding RNAs regulated during brite adipogenesis. Long noncoding RNAs correlating with Ucp1 in primary brite adipocytes across the five mouse strains, regulated during differentiation of primary inguinal adipocytes of 129S6 mice and regulated by rosiglitazone treatment in primary inguinal adipocytes of 129S6 mice.
TranscriptId	Accn	lncRNA	LocusId	Symbol	GeneId	ContigAccn	Chromosome	Strand	Start	End	Transcript length	#exons		correlation Ucp1 >0,6 or <-0,6	regulation diff log2 fc >1 or <-1	p-value	adj. p-value	regulation rosi log2 fc >0,585 or <-0,585	p-value	adj. p-value	reads	diff B6	diff A/J	diff 129	diff SWR/J	diff AKR/j	diff 129-rosi		undiff B6	undiff A/J	undiff 129	undiff SWR/J	undiff AKR/J	RPKM	diff B6	diff A/J	diff 129	diff SWR/J	diff AKR/j	diff 129-rosi	RPKM	undiff B6	undiff A/J	undiff 129	undiff SWR/J	undiff AKR/J	Ucp1 diff RPKM
GXT_12958388	AK041254	lncRNA	GXL_169900	1300015D01Rik	74161	NC_000068	chr2	+	173110900	173114709	1156	3		0.889239	8.45	6.1e-24	1.21e-22	0.66	0.011	0.0456		109.667	190.333	235.333	89	239	164.667		0	0.333333	0	0.666667	0		2.73367	5.34907	5.20602	2.09159	5.14081	3.47146		0	0.01123	0	0.0123733	0
GXT_12963521	AK005014	lncRNA	GXL_169900	1300015D01Rik	74161	NC_000068	chr2	+	173124749	173133201	3473	3		0.850963	7.74	6.85e-60	6.91e-58	0.87	0.000387	0.00339		408.667	630.667	639.333	330.667	682.333	393		0.333333	0.333333	2.66667	1	1.33333		3.40422	5.84264	4.80234	2.58165	4.87347	2.7581		0.00307667	0.00272667	0.0239667	0.00581667	0.0100667
GXT_12952807	AK079954	lncRNA	GXL_169900	1300015D01Rik	74161	NC_000068	chr2	+	173110835	173132270	918	4		0.791036	7.22	3.19e-30	9.19e-29	0.63	0.00537	0.0266		139.667	226.667	219	124	232.667	160		0	0	1	0	0		4.45817	7.96548	6.20121	3.72227	6.31377	4.2622		0	0	0.0338867	0	0
GXT_12992649	AK080161	lncRNA	GXL_227003	Nrg4	83961	NC_000075	chr9	-	55221302	55283572	942	10		0.926275	6.82	2.87e-29	7.85e-28	1.8	1.97e-12	2.19e-10		115.667	157.667	200	49.6667	200.333	63.3333		1	0.666667	1.33333	1	2		3.61476	5.36081	5.57476	1.45989	5.27276	1.61382		0.0305733	0.0214067	0.0437367	0.0188067	0.06196
GXT_12966869	AK028845	lncRNA	GXL_26862	AK028845	0	NC_000077	chr11	+	100102644	100106110	3467	1		0.810586	6.75	1.45e-95	4.15e-93	2.78	4.01e-41	1.42e-37		596.333	1100	1091.33	595.333	1197	172.667		15	1.33333	11	5.66667	4.66667		4.97656	10.2065	8.09834	4.7152	8.55896	1.20109		0.124757	0.01229	0.0823933	0.0353467	0.0322733
GXT_12969286	AK010233	lncRNA	GXL_110348	Tmem182	381339	NC_000067	chr1	+	40855192	40856886	1695	1		0.959688	6.13	9.3e-95	2.59e-92	1.18	7.63e-11	5.67e-09		901.333	1262.67	1634.33	813.667	1391.33	844		50	18.3333	27.6667	180.667	77.6667		15.7966	24.2149	25.7326	13.3599	20.4237	12.0475		0.88679	0.340887	0.415193	2.17348	1.34247
GXT_12996112	AK040824	lncRNA	GXL_136537	Agpat2	67512	NC_000068	chr2	-	26596920	26597999	1080	1		0.673334	6.03	5.2e-130	3.72e-127	1.04	1.63e-06	3.53e-05		4116.67	3318.67	4447.33	1910.67	6165.67	2396		118.667	61.3333	72.3333	81	70		111.358	98.582	104.566	48.189	141.415	53.3964		3.22647	1.86364	1.90778	1.61805	1.74734
GXT_12956723	AK087749	lncRNA	GXL_1195358	Prlr	19116	NC_000081	chr15	+	10334389	10336529	2141	1		0.781071	5.52	2.3e-54	1.92e-52	0.9	4.66e-08	1.64e-06		339.333	295.333	392.667	230	390	239.667		43.3333	13	9	9.66667	13.6667		4.58602	4.46127	4.75284	2.92332	4.54852	2.72154		0.597247	0.190427	0.121243	0.0880733	0.16524
GXT_12981358	AK046472	lncRNA	GXL_88432	Gm13112	100126240	NC_000070	chr4	-	154864507	154868079	3573	1		0.684089	5.47	6.18e-13	5.32e-12	1.58	0.000262	0.00248		4.66667	37.3333	49.3333	41	51.3333	15.6667		1	0.333333	0.666667	2.66667	2.33333		0.0375	0.337853	0.35668	0.30516	0.3587	0.104997		0.00866333	0.00299333	0.00565	0.0153133	0.0189
GXT_13000454	AK043387	lncRNA	GXL_279703	Sorbs1	20411	NC_000085	chr19	-	40334032	40340594	3554	2		0.664256	5.46	2.71e-44	1.56e-42	1.67	1.38e-14	2.17e-12		143.333	137.333	259.333	207.667	252	88.6667		14.3333	4.66667	6	10.6667	6.33333		1.20569	1.21597	1.84811	1.54255	1.7691	0.603817		0.117297	0.0414	0.0485167	0.06695	0.0453933
GXT_12956787	AK083198	lncRNA	GXL_1195358	Prlr	19116	NC_000081	chr15	+	10333523	10337011	3489	1		0.771686	5.35	1.92e-57	1.79e-55	0.93	7.18e-09	3.23e-07		589.333	518.667	676	394	669	402.667		78.6667	23.3333	17.3333	19.3333	24.3333		4.8781	4.80673	5.01414	3.08928	4.78602	2.80863		0.66633	0.20792	0.145123	0.111603	0.19321
GXT_12994989	AK087569	lncRNA	GXL_95238	B430212C06Rik	338360	NC_000084	chr18	-	67321209	67344103	2623	4		0.718658	5.28	8.4e-19	1.19e-17	1.77	1.69e-08	6.86e-07		42.3333	134.667	91.6667	41	139.333	28		1.66667	1.33333	2	2.66667	2		0.492293	1.63143	0.890797	0.43831	1.30897	0.256303		0.01846	0.0180533	0.022	0.0198633	0.02308
GXT_21827699	AK164742	lncRNA	GXL_95238	B430212C06Rik	338360	NC_000084	chr18	-	67321209	67327971	2589	4		0.731834	5.24	1.77e-18	2.45e-17	1.73	2.92e-08	1.11e-06		42	125	89	40	137.333	28		1.66667	1.33333	2	2.66667	2		0.493793	1.53337	0.877507	0.433257	1.30645	0.259667		0.0187067	0.01829	0.02229	0.0201233	0.0233833
GXT_21827764	AK148585	lncRNA	GXL_95238	B430212C06Rik	338360	NC_000084	chr18	-	67321389	67343583	2601	4		0.695272	5.17	2.39e-16	2.82e-15	1.5	3.84e-06	7.38e-05		33.6667	113	73	34.6667	111.333	27.3333		1	1	1.66667	2.33333	1.33333		0.39676	1.38274	0.722473	0.37415	1.05395	0.25285		0.0112367	0.0132167	0.0183067	0.0168267	0.0169733
GXT_12960458	AK038898	lncRNA	GXL_183852	C730029A08Rik	320926	NC_000075	chr9	+	95566943	95568021	1079	1		0.710554	5.05	1.04e-29	2.91e-28	1.37	4.53e-06	8.48e-05		123	154.333	174.333	102.333	308.667	74.3333		11.3333	0.333333	5.33333	0.666667	3		3.24006	4.60893	4.31241	2.63636	7.16948	1.69472		0.30591	0.00877333	0.148237	0.0109467	0.0712933
GXT_12966096	AK019501	lncRNA	GXL_264667	4632418H02Rik	78265	NC_000075	chr9	+	122127294	122130014	2721	1		0.87174	4.99	1.34e-42	7.14e-41	1.74	5.9e-07	1.46e-05		92.3333	97.3333	237	109	231	71.6667		6	5	8	11.3333	8.66667		0.969563	1.14382	2.22482	1.07113	2.07478	0.63299		0.0652867	0.0578067	0.07874	0.08745	0.08739
GXT_21845132	AK036594	lncRNA	GXL_284235	4930458D05Rik	75802	NC_000071	chr5	-	100840797	100847167	3055	2		0.652007	4.89	4.16e-52	3.26e-50	0.85	3.46e-06	6.77e-05		243.333	362	392.667	350.333	609	252.667		26	4.33333	14.6667	8	8.33333		2.27313	3.83573	3.40633	3.13604	4.97245	2.00612		0.247793	0.0457467	0.1357	0.0601033	0.0749167
GXT_12960274	AK050225	lncRNA	GXL_183852	C730029A08Rik	320926	NC_000075	chr9	+	95566578	95567935	1358	1		0.742419	4.86	3.05e-29	8.31e-28	1.42	1.66e-06	3.58e-05		141.333	189	210	115.667	358	86.6667		14.3333	0.666667	7.33333	0.666667	3.33333		2.96804	4.48935	4.13306	2.36752	6.62094	1.57061		0.306683	0.0148467	0.16421	0.00869667	0.0617933
GXT_21815891	AK158751	lncRNA	GXL_287979	AK158751	0	NC_000074	chr8	+	41039756	41042053	937	2		0.779769	4.77	3.99e-43	2.19e-41	2.15	5.58e-19	1.55e-16		83.3333	259	298	198.333	384.333	70.6667		11.3333	6	11.3333	27.6667	19.3333		2.68354	8.9199	7.94112	5.72782	10.1195	1.80748		0.365397	0.208497	0.34473	0.573407	0.578123
GXT_21845239	AK018648	lncRNA	GXL_1639732	Itpk1	217837	NC_000078	chr12	-	102673017	102727333	2724	3		0.767616	4.66	9.32e-25	1.94e-23	1.44	2.66e-10	1.79e-08		58	78.6667	117	37.3333	189.667	47.6667		3.33333	2.66667	4.66667	3.33333	4		0.639343	0.927227	1.10148	0.380163	1.74219	0.424417		0.03671	0.0316733	0.0487867	0.0271167	0.03257
GXT_21843786	AK140402	lncRNA	GXL_95238	B430212C06Rik	338360	NC_000084	chr18	-	67320959	67323446	2488	1		0.73993	4.66	3.82e-25	8.09e-24	2.31	3.81e-12	3.96e-10		81	215.667	170	68	304.667	33.3333		4.66667	4.66667	6.66667	6.33333	6.33333		0.997717	2.75934	1.703	0.755933	3.00181	0.323227		0.0549667	0.0688833	0.07446	0.0558767	0.0685267
GXT_12960503	AK050073	lncRNA	GXL_169	Pfkfb1	18639	NC_000086	chrX	+	150622109	150623871	1763	1		0.871524	4.57	2.27e-45	1.37e-43	1.39	0.000227	0.00221		295.667	254	441	215	429.333	167		23.6667	22	20.6667	30	26		4.80354	4.62178	6.33666	3.28202	6.01167	2.29543		0.401043	0.407537	0.306393	0.36296	0.397233
GXT_12969687	AK014514	lncRNA	GXL_473241	Itih5	209378	NC_000068	chr2	+	10254093	10256235	2143	1		0.777158	4.36	1.06e-102	3.63e-100	1.68	2.25e-14	3.45e-12		2082.67	2492	3079	1743.33	4374.33	1056.67		326.667	287.667	174	657.333	537		28.7148	37.3479	36.9893	22.3592	51.0382	11.929		4.49057	4.15958	2.19658	6.22446	6.93671
GXT_12968849	AK020900	lncRNA	GXL_171932	A930028N01Rik	78438	NC_000085	chr19	+	40297971	40299551	418	2		0.701121	4.34	3.03e-50	2.21e-48	0.93	2.41e-06	4.95e-05		274.333	283	321.333	238	402	189.667		16.6667	11	17.3333	27.6667	16.6667		19.6078	21.6509	19.7613	15.5277	24.1279	10.9031		1.1702	0.9063	1.17648	1.54669	1.05576
GXT_12954011	AK085835	lncRNA	GXL_57199	D830015G05Rik	319614	NC_000072	chr6	+	124415202	124418214	3013	1		0.866657	4.29	1.93e-21	3.29e-20	1.35	0.000269	0.00253		49	81.3333	102	66.3333	105	40.6667		6	4.33333	5.33333	4.66667	6		0.460777	0.877057	0.859993	0.60044	0.856903	0.326637		0.0582733	0.0439967	0.0486433	0.0332233	0.0502633
GXT_21834861	AK144697	lncRNA	GXL_272964	AK144697	0	NC_000077	chr11	-	46972496	46973895	1354	2		0.609362	4.29	1.21e-87	2.82e-85	0.59	0.000109	0.00123		536.667	520.333	696.333	529	1053.67	525.333		46.6667	42	40.6667	41.6667	57.3333		11.6145	12.5541	13.1847	10.752	19.3239	9.39817		1.01318	1.07019	0.807167	0.700423	1.13773
GXT_12963694	AK018605	lncRNA	GXL_473241	Itih5	209378	NC_000068	chr2	+	10255235	10256526	1292	1		0.775329	4.28	2.82e-84	6.05e-82	1.69	1.78e-13	2.42e-11		1033.33	1302.33	1508.33	866	2142	510.667		154.667	143	89.3333	321.333	244.667		23.7419	32.4328	30.0664	18.4821	41.4779	9.56445		3.52526	3.43007	1.87385	5.03053	5.26734
GXT_12964982	AK031810	lncRNA	GXL_57199	D830015G05Rik	319614	NC_000072	chr6	+	124415231	124418045	2815	1		0.8728	4.27	3.98e-21	6.64e-20	1.36	0.000205	0.00204		47.6667	80.6667	100.667	64.3333	102	40		6	4.33333	5.33333	4.66667	5.66667		0.479667	0.930687	0.90904	0.622523	0.89106	0.343857		0.0623767	0.0470933	0.0520667	0.03556	0.0496833
GXT_13003326	AK019104	lncRNA	GXL_70251	Fcor	100503924	NC_000074	chr8	-	3671188	3672321	351	2		0.682559	4.27	8.97e-87	2.03e-84	0.62	0.00164	0.0106		1169.67	868	2045.67	871.333	1523.67	1511		66.6667	43.6667	117	43.3333	62.6667		96.8023	80.474	150.205	67.7276	107.072	103.609		5.56749	3.99238	9.48831	2.67957	4.63415
GXT_21811788	AK163524	lncRNA	GXL_287779	Gm10699	100038645	NC_000074	chr8	+	14090485	14091495	1011	1		0.68116	4.27	3.55e-07	1.59e-06	1.99	3.72e-05	0.000503		18.6667	14	20.3333	11	25	4.33333		0.333333	0.333333	0.666667	2.33333	2		0.531207	0.4511	0.52722	0.30695	0.60792	0.100993		0.00917333	0.00936333	0.0171533	0.0482767	0.0529567
GXT_12953609	AK052790	lncRNA	GXL_93037	Gm12530	329851	NC_000070	chr4	+	57172071	57176554	1759	5		0.711202	4.26	3.78e-08	1.92e-07	1.91	1.72e-05	0.000263		10	14	25.6667	17.3333	38	6.33333		1	0	1	0.666667	1.66667		0.16843	0.253057	0.39029	0.27045	0.536403	0.0879		0.0168	0	0.0155933	0.00671333	0.0198733
GXT_21819998	AK134595	lncRNA	GXL_287779	Gm10699	100038645	NC_000074	chr8	+	14090461	14092590	2130	1		0.735698	4.2	3.41e-09	1.97e-08	2.31	1.18e-07	3.68e-06		26	23	30.3333	16	35.6667	5.33333		1	0.333333	1.33333	3.33333	3.33333		0.35026	0.353917	0.370897	0.207573	0.413493	0.0597167		0.01438	0.00444333	0.01801	0.0324	0.04473
GXT_21803470	AK133275	lncRNA	GXL_287166	AK133275	0	NC_000073	chr7	+	81610126	81614166	3698	2		0.753673	4.16	6.54e-21	1.07e-19	2.63	1.31e-16	2.82e-14		37	86	107	74	150	17		4	2	6.33333	8.66667	7		0.292283	0.75289	0.73048	0.550523	0.995563	0.10911		0.0319667	0.0169767	0.0436167	0.05074	0.04995
GXT_12997532	AK044183	lncRNA	GXL_216232	Pde3b	18576	NC_000073	chr7	-	114534908	114539041	4134	1		0.773085	4.15	2.74e-121	1.59e-118	1.02	1.16e-05	0.000189		4438.67	4106.33	6436.33	4553	7473	3496.33		338.667	192.333	406.333	273	233		31.3229	32.1322	39.8633	30.2087	45.0159	20.4904		2.40531	1.5446	2.73448	1.44995	1.51083
GXT_12965251	AK036412	lncRNA	GXL_358	Pde3b	18576	NC_000073	chr7	+	114507142	114509799	2658	1		0.692071	4.07	1.11e-85	2.45e-83	0.89	0.000207	0.00205		680.667	586.667	894.667	689.667	1053.33	534.333		51.6667	30.6667	60.6667	41.3333	40.6667		7.41771	7.0959	8.58821	7.10865	9.88433	4.85343		0.565313	0.387507	0.618707	0.350227	0.402013
GXT_21815327	AK171803	lncRNA	GXL_199783	Hadhb	231086	NC_000071	chr5	+	30155291	30168273	4372	3		0.867005	4.05	1.65e-51	1.27e-49	2	1.84e-11	1.62e-09		388	346.667	629.667	223.667	599.333	159.333		33.6667	35.3333	41.3333	61	51.6667		2.67924	2.52458	3.6001	1.39747	3.39266	0.876357		0.229583	0.261927	0.262517	0.301263	0.313473
GXT_21844941	AK047966	lncRNA	GXL_823055	Rnf152	320311	NC_000067	chr1	-	105276915	105278231	1317	1		0.705865	3.97	3.2e-27	7.72e-26	1.26	2.31e-05	0.000336		93	70	158.333	84	91	71		13.6667	6.66667	10.6667	17	14.3333		2.05219	1.73226	3.05547	1.69561	1.7035	1.29354		0.31114	0.164583	0.230203	0.273673	0.295013
GXT_12947757	AK039635	lncRNA	GXL_125389	Gm17634	100504568	NC_000067	chr1	+	105356007	105361630	1285	2		0.822389	3.91	2.44e-09	1.43e-08	1.15	0.00153	0.00998		14	14	34	14	19.3333	16.3333		3.33333	0.333333	2	2.66667	2.33333		0.318853	0.35054	0.691673	0.292263	0.373273	0.307553		0.07512	0.00832333	0.0455567	0.0405933	0.0416567
GXT_12958172	AK048328	lncRNA	GXL_26941	1700037H04Rik	67326	NC_000068	chr2	+	131146449	131149910	3462	1		0.801801	3.85	3.5e-118	1.92e-115	1.21	3.24e-07	8.72e-06		6369.67	6394.67	7983.33	3636.33	6860.33	3879.67		602.333	434.667	648	787.667	570		53.557	59.4667	60.0351	28.5391	49.0407	26.9175		5.12008	4.15029	5.08405	5.05686	4.37867
GXT_13002730	AK018486	lncRNA	GXL_923904	9030405F24Rik	74531	NC_000072	chr6	-	54325835	54327908	2074	1		0.754781	3.83	1.04e-15	1.16e-14	1.11	7.41e-05	0.000891		49.6667	53	75.6667	55	60.3333	38.6667		3	6	5.33333	4.33333	5		0.716057	0.827013	0.933063	0.731243	0.71562	0.445253		0.0425867	0.0890267	0.0753467	0.04539	0.06628
GXT_21812984	AK147582	lncRNA	GXL_273964	D930001B02	328087	NC_000078	chr12	+	44314579	44322489	7911	1		0.779725	3.76	4.06e-49	2.85e-47	1.4	4.37e-08	1.56e-06		313	485.667	555.667	315.667	837.333	226.667		56	62.3333	45.3333	51	71.3333		1.15186	1.97222	1.77745	1.08911	2.61351	0.691853		0.21204	0.255457	0.158693	0.141973	0.238753
GXT_12997230	AK045661	lncRNA	GXL_254899	AK045661	0	NC_000072	chr6	-	72603004	72605502	2499	1		0.766408	3.76	4.23e-81	8.57e-79	1.12	2.5e-08	9.65e-07		1160.67	1547.33	1589.67	1166.67	1921.33	822.667		130.333	92.6667	138.667	189.667	230.667		13.3656	19.9258	16.4326	12.7584	19.1205	7.96639		1.52395	1.23099	1.47729	1.65002	2.46006
GXT_12992480	AK087872	lncRNA	GXL_227076	AK087872	0	NC_000075	chr9	-	55216237	55218086	1850	1		0.867961	3.72	4.81e-19	6.93e-18	1.36	1.65e-05	0.000253		52.3333	67.6667	89	31	117.333	36.6667		7.66667	9.66667	7.33333	11.3333	5.66667		0.810097	1.19199	1.24611	0.45497	1.58646	0.48832		0.1222	0.17091	0.10625	0.133793	0.0806867
GXT_13000260	AK045690	lncRNA	GXL_95253	AK045690	0	NC_000084	chr18	-	61396399	61399104	2706	1		0.876401	3.7	7.43e-29	1.98e-27	1.19	0.000782	0.00589		224.333	278.333	366	185.333	439.667	161.667		47	86.3333	29	47.3333	42.3333		2.33953	3.30858	3.33947	1.78434	3.98697	1.44576		0.520403	1.00477	0.30663	0.355783	0.41496
GXT_13001054	AK033984	lncRNA	GXL_690108	Gca	227960	NC_000068	chr2	-	62693387	62696499	3113	1		0.867053	3.68	8.79e-18	1.16e-16	0.9	0.00047	0.00394		71.6667	60.3333	96.3333	55.3333	94.6667	56.3333		13.6667	9.33333	7.66667	14	10		0.663027	0.638	0.781717	0.49744	0.753807	0.43857		0.131497	0.0917	0.0720233	0.102583	0.0807967
GXT_12956174	AK080827	lncRNA	GXL_273964	D930001B02	328087	NC_000078	chr12	+	44314775	44317750	2976	1		0.801269	3.66	6.63e-33	2.18e-31	1.44	4.77e-08	1.67e-06		156.333	191.333	263.667	167.333	343.333	104.667		33.3333	29.3333	23	27.6667	29.6667		1.52676	2.07208	2.25254	1.53608	2.86593	0.85226		0.334617	0.31832	0.212383	0.202867	0.259303
GXT_12990947	AK087232	lncRNA	GXL_1640788	Podn	242608	NC_000070	chr4	-	108094478	108097812	3335	1		0.659157	3.66	3.64e-07	1.63e-06	1.61	0.000597	0.00476		7	9.33333	24.6667	14	10.3333	7.33333		1	1	1.66667	1	1		0.05971	0.0895533	0.19189	0.11209	0.07487	0.05366		0.00853667	0.00994	0.0136767	0.00606	0.00701333
GXT_12992123	AK075891	lncRNA	GXL_172124	AK075891	0	NC_000073	chr7	-	45405653	45407009	1357	1		0.85713	3.65	2.49e-07	1.14e-06	1.4	0.00296	0.0168		18	18.3333	31.3333	12.3333	36.6667	10.6667		0.333333	0.666667	2	0.666667	0.333333		0.401103	0.435743	0.562033	0.25055	0.651257	0.185727		0.00787	0.0157667	0.0428867	0.01054	0.00515333
GXT_13010600	AK016630	lncRNA	GXL_216076	4933406I18Rik	71045	NC_000073	chr7	-	114354640	114415021	905	5		0.910248	3.59	8.57e-10	5.3e-09	1.28	0.00167	0.0107		19.3333	24.3333	37.6667	16.3333	44.6667	15.6667		1	0	3	0	1.66667		0.588677	0.859973	1.06786	0.4934	1.21134	0.415377		0.0322933	0	0.0927767	0	0.04396
GXT_12990222	AK084685	lncRNA	GXL_690108	Gca	227960	NC_000068	chr2	-	62693414	62695792	2379	1		0.880746	3.59	7.31e-17	9.01e-16	0.85	0.000706	0.00544		63.3333	54.6667	85.6667	50	87.3333	52.6667		13	7.66667	7.33333	13	9.33333		0.768513	0.759733	0.916793	0.59139	0.908463	0.536103		0.16368	0.0990633	0.0896533	0.125737	0.0998467
GXT_21830632	AK164104	lncRNA	GXL_192918	AK164104	0	NC_000077	chr11	-	46993977	46996392	2416	1		0.763862	3.58	2.2e-06	8.86e-06	1.25	0.00607	0.0292		10.6667	8	20.3333	12	18.6667	8.33333		0.666667	0	1.33333	0	0.666667		0.132033	0.106927	0.214593	0.130037	0.186787	0.08183		0.00839333	0	0.01622	0	0.00678667
GXT_12996741	AK040837	lncRNA	GXL_181240	AK040837	0	NC_000070	chr4	-	108052367	108055221	2855	1		0.78467	3.55	2.34e-17	3e-16	0.87	0.00462	0.0237		73.3333	71.3333	150	99.6667	133.333	86.6667		27.3333	17	12.6667	15.6667	19.3333		0.730533	0.815843	1.30736	0.93346	1.14914	0.734167		0.282863	0.184993	0.131847	0.122397	0.173073
GXT_22166434	AK013747	lncRNA	GXL_461337	2900064B18Rik	72965	NC_000082	chr16	-	23985598	23986729	1132	1		0.872254	3.49	1.54e-38	6.8e-37	0.81	0.00553	0.0272		249	269.667	434.333	286.333	319.333	270		51.6667	68.3333	43.6667	39.6667	50.3333		6.18785	7.6762	9.70775	6.70584	6.88679	5.72635		1.35646	1.89778	1.03761	0.77572	1.14738
GXT_21841026	AK148461	lncRNA	GXL_283032	AK148461	0	NC_000070	chr4	-	109402280	109406254	3383	4		0.756897	3.42	4.73e-20	7.28e-19	1.42	0.000105	0.00119		76.3333	66	129.333	49	183.333	49		18.6667	33	13	19.3333	44		0.652677	0.624827	0.96311	0.38764	1.33062	0.34677		0.162417	0.31491	0.105107	0.123947	0.35646
GXT_13001029	AK035021	lncRNA	GXL_210629	AK035021	0	NC_000068	chr2	-	168663258	168666373	3116	1		0.672257	3.37	2.24e-07	1.03e-06	1.22	0.00531	0.0264		3.66667	8.66667	29	16.6667	24.6667	12.3333		1	1	2.66667	3	3.66667		0.03241	0.0903367	0.23707	0.146377	0.195423	0.0943867		0.00892667	0.0110333	0.0218833	0.0217933	0.0305733
GXT_12981631	AK050856	lncRNA	GXL_187963	Hadha	97212	NC_000071	chr5	-	30153922	30154990	1069	1		0.845591	3.35	1.47e-53	1.21e-51	1.79	5.09e-12	5.14e-10		845.333	790.667	1301	565	1459	396		115	98	142.667	176.333	162.667		23.2776	23.8151	30.5467	14.4232	33.7515	8.91348		3.16129	3.0299	3.66377	3.69988	3.99565
GXT_21835192	AK141540	lncRNA	GXL_1194854	Eci2	23986	NC_000079	chr13	-	35005214	35027096	2874	2		0.702501	3.35	1.15e-20	1.86e-19	0.93	2.62e-05	0.000373		97.6667	113.333	117.667	96	155.333	71		18	20.6667	13.3333	21.3333	30.3333		0.97015	1.29749	1.07704	0.922127	1.34425	0.59288		0.183887	0.232663	0.120713	0.159873	0.29052
GXT_12997336	AK040464	lncRNA	GXL_125791	AK040464	0	NC_000072	chr6	-	145212527	145214917	2391	1		0.918202	3.32	5.32e-35	1.98e-33	1.05	0.000457	0.00386		349.667	333.667	594	322.333	585.667	304.333		70.6667	87	65.3333	66.6667	74.3333		4.22588	4.4828	6.24413	3.56666	6.02815	3.07675		0.879023	1.14624	0.75548	0.613647	0.828893
GXT_12960093	AK046663	lncRNA	GXL_253152	B430010I23Rik	78849	NC_000074	chr8	+	41021464	41024454	2991	1		0.602721	3.3	1.65e-47	1.09e-45	1.3	1.06e-16	2.28e-14		236.333	346.333	377	369.667	448.667	172.667		29	41.3333	43.3333	63.3333	45		2.26929	3.75625	3.2314	3.35941	3.70803	1.40089		0.286083	0.439663	0.401947	0.484487	0.40145
GXT_13003772	AK031784	lncRNA	GXL_29034	Txlng	353170	NC_000086	chrX	-	162783459	162785923	2465	1		0.894857	3.26	1e-19	1.51e-18	1.18	0.000145	0.00154		95	106	159.667	100	168	73.6667		17.6667	15.3333	17.3333	17.3333	14		1.10881	1.37047	1.6236	1.09827	1.65427	0.72669		0.210913	0.20119	0.203973	0.155603	0.153113
GXT_13017273	AK011408	lncRNA	GXL_221939	2610016A17Rik	100503074	NC_000085	chr19	-	25671137	25672239	471	2		0.648639	3.2	2.17e-17	2.78e-16	0.9	0.000208	0.00207		67.3333	139	131.333	82.6667	88.6667	81.3333		16.6667	48.6667	15.6667	34.6667	90		4.05027	9.62499	7.45389	4.80925	4.71574	4.19244		1.06929	3.16631	0.968917	1.59916	4.93438
GXT_12990719	AK082345	lncRNA	GXL_211813	AK082345	0	NC_000069	chr3	-	116572063	116574424	2362	1		0.622378	3.17	1.3e-18	1.81e-17	1.63	2.24e-08	8.77e-07		98.3333	135.333	166.333	124	314.667	56.6667		20.6667	14	20	22.3333	18.6667		1.21846	1.86078	1.79633	1.45902	3.31709	0.584507		0.262577	0.190953	0.23542	0.21641	0.220857
GXT_12954952	AK084979	lncRNA	GXL_197993	2010007H06Rik	69849	NC_000075	chr9	+	51280852	51284210	3359	1		0.914789	3.12	7.24e-11	5.05e-10	1.11	0.00779	0.0353		62	59	105	37	105.667	47.3333		24.6667	31.6667	11.6667	19.3333	23.6667		0.52426	0.55893	0.774647	0.2975	0.770833	0.34145		0.22029	0.29464	0.1033	0.12187	0.17668
GXT_12991218	AK053687	lncRNA	GXL_181203	AK053687	0	NC_000070	chr4	-	99969784	99985402	2574	4		0.804206	3.03	1.81e-58	1.74e-56	0.72	0.00464	0.0238		1169.33	1006.67	1844.67	937.333	1299.67	1228		191.333	176	253	245	217		13.3047	12.6521	18.0189	9.88346	12.4802	11.465		2.16494	2.29579	2.69903	2.01114	2.2803
GXT_12954961	AK084523	lncRNA	GXL_197954	Idh3a	67834	NC_000075	chr9	+	54586510	54592340	2517	2		0.660556	3.03	1.45e-28	3.81e-27	1.74	5.34e-10	3.32e-08		880.333	754	983	529.667	1036.67	300		112.667	83.6667	134	174.667	114.667		10.3912	9.40745	9.58447	5.71333	10.2569	2.85994		1.29857	1.10464	1.41211	1.56897	1.20586
GXT_12985688	AK039609	lncRNA	GXL_171609	Ccbl1	70266	NC_000068	chr2	-	30202362	30206098	3737	1		0.62027	3.03	2.81e-20	4.41e-19	1.45	2.05e-06	4.29e-05		99.3333	124	196.333	174.667	185.667	74.3333		21	21.6667	26.3333	22.6667	23.3333		0.776683	1.06346	1.31568	1.251	1.21058	0.48218		0.167957	0.186343	0.191573	0.13067	0.164687
GXT_13007562	AK011539	lncRNA	GXL_210718	Ppp1r3d	228966	NC_000068	chr2	-	178411231	178412891	1661	1		0.741677	3.02	3.74e-23	7.06e-22	0.75	0.000252	0.00241		649	544.667	732.333	370.667	767	496.333		153.667	144	97.3333	95.3333	107.667		11.4937	10.6717	11.5156	6.17716	11.4517	7.2216		2.76651	2.77095	1.70634	1.26355	1.73519
GXT_21808717	AK163741	lncRNA	GXL_76981	AK163741	0	NC_000077	chr11	+	72610122	72612952	2831	1		0.910723	3.01	4.46e-09	2.54e-08	0.96	0.00673	0.0316		15.3333	29.3333	40.6667	15.3333	27	22.3333		7.66667	10.6667	5.33333	5.66667	6.66667		0.16367	0.32738	0.369173	0.145583	0.233657	0.189423		0.0822267	0.119793	0.04988	0.0432667	0.0609067
GXT_21810176	AK147792	lncRNA	GXL_271506	Mpc2	70456	NC_000067	chr1	+	165460637	165464651	4015	1		0.688834	3.01	1.38e-52	1.09e-50	0.74	7.65e-05	0.000914		2310	2191.67	2749.67	2127.33	3565.33	1837.33		361	285	380	417	373.333		16.5662	17.7942	17.3128	14.4348	21.8836	11.0224		2.64587	2.30239	2.62034	2.27031	2.426
GXT_21810218	AK147721	lncRNA	GXL_271506	Mpc2	70456	NC_000067	chr1	+	165460637	165463646	3010	1		0.688763	3.01	3.33e-53	2.7e-51	0.74	6.89e-05	0.000837		2297	2181.67	2730	2112	3540.67	1825		355.333	279.333	377.333	411	367		21.979	23.6262	22.937	19.1199	28.9874	14.6029		3.47277	3.00896	3.46825	2.98567	3.18185
GXT_12966779	AK034163	lncRNA	GXL_44350	C030037D09Rik	193280	NC_000077	chr11	+	88718645	88722600	3220	2		0.933681	2.99	5.59e-29	1.5e-27	0.97	0.00748	0.0342		123	262.667	409	189.667	344.667	215		27.3333	81	56	78.6667	50		1.09743	2.62395	3.17081	1.59239	2.61054	1.60323		0.25293	0.79783	0.48404	0.525747	0.424153
GXT_13017241	AK012038	lncRNA	GXL_221939	2610016A17Rik	100503074	NC_000085	chr19	-	25671564	25672253	690	1		0.692278	2.97	1.46e-10	9.85e-10	0.72	0.00839	0.0372		24.6667	48.6667	57.3333	34	36.3333	39		6.33333	20.6667	7.66667	16.3333	37		1.01909	2.28368	2.16086	1.37285	1.30433	1.37973		0.277967	0.919433	0.32424	0.491357	1.41067
GXT_21842878	AK140063	lncRNA	GXL_1334628	AK140063	0	NC_000078	chr12	-	83257770	83260671	2902	1		0.886375	2.92	1.59e-06	6.52e-06	1.65	0.00103	0.00735		18.6667	23	33.6667	11	40.6667	9		1.66667	1.33333	4.33333	0.666667	1.66667		0.187103	0.256987	0.290297	0.101573	0.344833	0.0726233		0.0162033	0.0158967	0.0408833	0.00407	0.01529
GXT_13002472	AK033854	lncRNA	GXL_27691	9330102E08Rik	330427	NC_000072	chr6	-	128169704	128183803	3843	3		0.835383	2.87	1.5e-25	3.27e-24	0.61	0.000248	0.00238		193.333	246.667	327.667	160.667	419.333	244.667		45	84.6667	50.6667	47	76.6667		1.47012	2.07379	2.20149	1.16536	2.69799	1.53473		0.351633	0.69829	0.364743	0.27613	0.526743
GXT_12999040	AK044294	lncRNA	GXL_1334628	AK044294	0	NC_000078	chr12	-	83259174	83260706	1533	1		0.840841	2.86	1.67e-05	5.9e-05	1.56	0.00131	0.00885		14.6667	18	26.6667	9.66667	36	8		2.66667	1.33333	3.33333	0.666667	2		0.278237	0.379373	0.433083	0.17003	0.578677	0.122123		0.0492467	0.03009	0.06321	0.00770333	0.0335067
GXT_22168785	AK008044	lncRNA	GXL_271506	Mpc2	70456	NC_000067	chr1	+	165461260	165463555	2155	2		0.733554	2.85	4.6e-51	3.46e-49	0.74	0.00024	0.00232		708.667	675.333	844.333	613	1047	563.333		118.333	88.6667	133.333	128.333	107.667		9.5695	10.1809	9.95828	7.78062	11.9848	6.30246		1.61903	1.34787	1.68801	1.30494	1.30345
GXT_12992919	AK079596	lncRNA	GXL_29171	AK079596	0	NC_000086	chrX	-	160803029	160807142	4114	1		0.869736	2.79	3.03e-33	1.02e-31	1.03	0.00156	0.0101		133	127.667	325.333	126.667	256	171		30.3333	22	54	57.6667	41.6667		0.951587	1.0102	2.02535	0.839777	1.52926	0.99683		0.218603	0.177463	0.35592	0.31094	0.276217
GXT_12951253	AK090298	lncRNA	GXL_94053	Uqcrfs1	66694	NC_000079	chr13	+	30544833	30547403	2571	1		0.72846	2.78	4.55e-42	2.39e-40	1.35	1.93e-10	1.32e-08		1961	1683	2453.33	1566.67	3145.33	1064.33		356.333	296.667	420	530.333	424.333		21.8797	21.2307	24.3678	16.5893	30.2724	9.93847		4.04268	3.7894	4.33546	4.61107	4.38352
GXT_13016603	AK006261	lncRNA	GXL_68077	1700023B13Rik	73279	NC_000083	chr17	-	29093416	29094461	1046	1		0.772801	2.74	1.92e-29	5.29e-28	0.97	4.38e-07	1.13e-05		509.333	443.667	632.333	427.333	597.667	355.333		209	142.667	108.333	223.333	233.667		13.9296	13.7323	15.0957	11.1538	14.0574	8.18163		5.85443	4.44641	2.73682	4.87587	5.84901
GXT_12968788	AK031325	lncRNA	GXL_255998	Vldlr	22359	NC_000085	chr19	+	27216856	27220793	3938	1		0.897096	2.73	2.98e-23	5.65e-22	0.65	0.000591	0.00472		127.333	135.333	203	145.667	214	148		37.3333	32.3333	35	68.3333	64.3333		0.91419	1.12547	1.33203	1.02019	1.3451	0.90327		0.279813	0.264917	0.24226	0.377303	0.43187
GXT_22164926	AK144811	lncRNA	GXL_461646	Trp53cor1	100504267	NC_000083	chr17	-	29057474	29078961	2956	2		0.849642	2.7	1.33e-14	1.35e-13	0.63	0.00746	0.0341		75.6667	70.3333	115	51.6667	124	84		28	35	19.3333	20	28.6667		0.749907	0.768723	1.00098	0.482817	1.0313	0.68654		0.2855	0.376527	0.185887	0.152393	0.237307
GXT_21821929	AK139599	lncRNA	GXL_278202	AK139599	0	NC_000083	chr17	+	27201032	27203071	1650	2		0.813416	2.69	4.17e-16	4.81e-15	1.04	0.00162	0.0105		105	127	244.667	103.667	122.667	122.333		47.3333	63	41.3333	46.6667	46.3333		1.81582	2.47544	3.63893	1.68634	1.79744	1.79215		0.859693	1.21381	0.674727	0.617613	0.722443
GXT_13002527	AK029922	lncRNA	GXL_30982	4930528J11Rik	75224	NC_000072	chr6	-	29912023	29915633	3611	1		0.732914	2.68	2.85e-12	2.3e-11	0.86	0.000186	0.00189		82.3333	73.6667	115	68	155.667	71		25	19.3333	19	24.6667	29		0.662087	0.65626	0.82352	0.521167	1.07468	0.477383		0.203473	0.173183	0.153157	0.14813	0.21899
GXT_21815492	AK171899	lncRNA	GXL_199966	Snx10	71982	NC_000072	chr6	+	51564794	51568476	3683	1		0.951616	2.66	2.07e-10	1.37e-09	1.34	0.000206	0.00205		59	59.6667	123.333	48	106.667	48.6667		32.6667	37.3333	20	28.3333	36.3333		0.46292	0.51851	0.833067	0.341257	0.707497	0.3221		0.26335	0.31905	0.15622	0.163763	0.255893
GXT_22166096	AK043779	lncRNA	GXL_461498	4930506C21Rik	75060	NC_000083	chr17	-	8297509	8311080	1193	2		0.795559	2.65	0.00012	0.000368	1.23	0.00744	0.034		13.6667	18.6667	20.6667	15	20.6667	8.66667		2.66667	2.33333	3.33333	1	1		0.31995	0.509757	0.44897	0.338643	0.432353	0.17642		0.06745	0.06748	0.0693	0.0190233	0.02345
GXT_21827007	AK133765	lncRNA	GXL_276225	AK133765	0	NC_000080	chr14	-	78945180	78947227	614	2		0.722957	2.65	1.76e-13	1.61e-12	1.09	7.36e-05	0.000885		72	63	85	41.6667	105	43.6667		16.6667	17.3333	15	20	19.6667		3.59419	3.2682	3.54282	1.86002	4.22813	1.70964		0.79489	0.954597	0.66982	0.749267	0.872377
GXT_12970231	AK007576	lncRNA	GXL_170044	1810021M19Rik	69119	NC_000068	chr2	+	165887161	165888240	1080	1		0.901168	2.63	0.000224	0.000653	1.29	0.0084	0.0372		12.3333	13	19.6667	10.3333	21	7.33333		3.33333	3.66667	3	2.66667	6.66667		0.325723	0.38603	0.466357	0.259783	0.474627	0.164267		0.0890733	0.116107	0.0762	0.05285	0.161887
GXT_21832337	AK144670	lncRNA	GXL_242867	B230337E12Rik	98262	NC_000067	chr1	-	119652469	119654876	2408	1		0.777569	2.63	1.92e-22	3.48e-21	1.09	7.26e-06	0.000126		497.667	388.667	638.667	328.667	695.333	329		135	103.333	113	147.667	116.667		6.08948	5.16815	6.79448	3.75688	7.17449	3.31797		1.65548	1.41295	1.33204	1.36255	1.34526
GXT_21833824	AK169884	lncRNA	GXL_287647	Sirt3	64384	NC_000073	chr7	-	140875035	140877046	2012	1		0.791056	2.62	2.04e-15	2.2e-14	0.81	0.00336	0.0185		101.667	96.6667	125.667	56.3333	147	78		24	30.3333	23	31.3333	28.3333		1.47385	1.53644	1.57715	0.7652	1.8039	0.94334		0.354293	0.48958	0.306243	0.339427	0.367363
GXT_13003483	AK031298	lncRNA	GXL_227033	9430072B17Rik	319833	NC_000075	chr9	-	55455134	55456416	1283	1		0.848514	2.61	2.3e-11	1.68e-10	1.26	0.000258	0.00246		55	54.6667	85.6667	52.3333	95.3333	36.6667		19	16.3333	15	20	23.3333		1.2136	1.37683	1.65846	1.07949	1.82891	0.682583		0.440357	0.405257	0.32342	0.352953	0.48835
GXT_12995515	AK046039	lncRNA	GXL_242867	B230337E12Rik	98262	NC_000067	chr1	-	119652470	119654463	1994	1		0.781327	2.61	5.85e-21	9.64e-20	1.12	3.49e-06	6.82e-05		427	332	553	289.667	589.333	280		115.667	89.6667	99	120	104.333		6.32074	5.33895	7.11802	4.00657	7.34223	3.4087		1.71266	1.48063	1.41099	1.34305	1.45816
GXT_12998064	AK043328	lncRNA	GXL_191534	A730085K08Rik	654800	NC_000075	chr9	-	122380575	122398801	2013	3		0.719933	2.61	1.2e-30	3.52e-29	0.83	1.1e-06	2.5e-05		1687	1286	2080	1458	1918.33	1329.67		373.333	343	374.333	412.333	380.667		24.2569	20.8579	26.6099	19.817	23.6562	15.9678		5.50359	5.50943	5.29036	4.46943	5.19027
GXT_21834013	AK144575	lncRNA	GXL_286635	AK144575	0	NC_000073	chr7	-	27502718	27508122	2713	4		0.887	2.58	4.26e-10	2.73e-09	0.87	0.00598	0.0289		30.6667	45.3333	64	37.3333	45.6667	37.6667		5	7.66667	11.6667	8.66667	11.3333		0.338157	0.54127	0.595673	0.366217	0.40888	0.335247		0.0547067	0.0929533	0.11662	0.0738433	0.103453
GXT_21824749	AK149032	lncRNA	GXL_690318	Scp2	20280	NC_000070	chr4	-	108117010	108118477	1468	1		0.981961	2.57	1.56e-32	5.05e-31	0.86	1.93e-05	0.000289		299.667	359.333	563	269.333	537.333	351.667		63	85	106.333	48.6667	81		6.03955	7.96547	9.78609	5.05138	9.05988	5.71275		1.26865	1.87001	2.03095	0.722013	1.43774
GXT_12998504	AK045934	lncRNA	GXL_220650	B230208H11Rik	320273	NC_000076	chr10	-	12916648	12923100	1060	3		0.692872	2.54	4.07e-10	2.62e-09	0.8	0.0101	0.0429		30.6667	22.6667	63.3333	28.6667	71	39.6667		10.3333	7.33333	12	6.33333	11.6667		0.841057	0.692137	1.51988	0.718733	1.66256	0.90685		0.286043	0.226827	0.304987	0.13151	0.298733
GXT_13012440	AK013682	lncRNA	GXL_29019	2900054C01Rik	73049	NC_000086	chrX	-	160801393	160802751	1359	1		0.90442	2.51	8.83e-13	7.49e-12	1.19	0.00023	0.00223		47.3333	40.3333	89	37	74.3333	42.6667		11	7	17.6667	18	14		1.02144	0.96848	1.71791	0.73876	1.34437	0.750527		0.23603	0.179263	0.362753	0.297887	0.288377
GXT_12962861	AK036610	lncRNA	GXL_110330	Mfsd9	211798	NC_000067	chr1	+	40771385	40785343	3261	3		0.664231	2.46	1.42e-23	2.74e-22	0.7	5.25e-07	1.32e-05		350	317	631.333	386.667	421	448		129.667	108.333	127	144	115		3.12442	3.17115	5.02026	3.29256	3.19916	3.29565		1.18319	1.08593	1.11278	0.95522	0.919727
GXT_12968850	AK020893	lncRNA	GXL_263775	A930026I22Rik	77970	NC_000085	chr19	+	46882357	46883434	1078	1		0.762078	2.42	1.03e-13	9.66e-13	1.01	0.000126	0.00138		86	103	111	68.6667	157	61		28	24	23	31.3333	26.3333		2.28984	3.07489	2.64803	1.74882	3.59738	1.36437		0.77096	0.706967	0.60118	0.620017	0.654813
GXT_12998113	AK041077	lncRNA	GXL_227003	Nrg4	83961	NC_000075	chr9	-	55224232	55283572	2095	9		0.910464	2.38	8.13e-19	1.15e-17	1.34	1.86e-14	2.87e-12		213	257	334.333	116	361.667	148.667		61	54.6667	72.3333	79.3333	67.6667		2.99395	3.93587	4.12441	1.52988	4.27042	1.71695		0.85477	0.86272	0.964113	0.851447	0.876943
GXT_12954128	AK080924	lncRNA	GXL_200198	AK080924	0	NC_000072	chr6	+	51571430	51575709	4280	1		0.944571	2.36	8.31e-13	7.07e-12	1.19	0.000833	0.00619		107.667	143.333	195.333	83	204.667	86.6667		62.3333	69	40.3333	61.3333	57.6667		0.723533	1.06389	1.12941	0.517613	1.16234	0.488287		0.432477	0.521467	0.266707	0.302447	0.37563
GXT_12959686	AK040137	lncRNA	GXL_690428	E430022K19Rik	320086	NC_000072	chr6	+	8518698	8521322	2625	1		0.740046	2.32	0.00196	0.00474	1.44	0.00976	0.0416		9.33333	6.33333	21	10.3333	13	5.33333		6.33333	3.66667	3.66667	6	4.33333		0.104197	0.0778	0.18226	0.0987133	0.119217	0.0490567		0.06981	0.0424833	0.0367433	0.04986	0.0469533
GXT_22166363	AK017280	lncRNA	GXL_273009	Ube2b	22210	NC_000077	chr11	-	51993579	51994175	597	1		0.73809	2.31	3.99e-17	5.01e-16	0.74	0.00664	0.0313		144	131.333	248	139	158.333	162		62.6667	78.3333	56	67.3333	73.3333		7.09969	7.08712	10.4468	6.22841	6.48558	6.53261		3.10563	4.19164	2.56145	2.50342	3.15846
GXT_12979004	AK011616	lncRNA	GXL_251668	2610029K11Rik	69250	NC_000083	chr17	+	34627826	34628759	934	1		0.696441	2.29	8.48e-15	8.73e-14	0.6	0.0114	0.0466		135.667	112.333	170.333	125.333	142.667	126.333		40	49.3333	38.3333	44	51.3333		4.20912	3.91045	4.63662	3.63524	3.76424	3.24506		1.25376	1.69674	1.15303	1.04481	1.42315
GXT_13015867	AK015360	lncRNA	GXL_68243	4930565N06Rik	68306	NC_000082	chr16	-	36881705	36897189	1230	3		0.663517	2.28	1.89e-09	1.13e-08	0.99	0.00675	0.0316		49.6667	45	127	61	62.3333	66		27.6667	28.6667	28.3333	32.6667	30.3333		1.1511	1.18845	2.55352	1.31026	1.23256	1.27794		0.66655	0.73822	0.629913	0.595133	0.664487
GXT_12993391	AK086284	lncRNA	GXL_223310	Cenpv	73139	NC_000077	chr11	-	62533220	62536446	3227	1		0.680317	2.27	1.57e-12	1.3e-11	1.21	0.00014	0.0015		152.667	115.333	176	96.3333	169	79		49.6667	57	40.3333	65.6667	51.6667		1.39461	1.14618	1.35884	0.790567	1.28942	0.590333		0.456107	0.570873	0.341313	0.433833	0.43892
GXT_12990075	AK054177	lncRNA	GXL_690051	Epb4.1l5	226352	NC_000067	chr1	-	119545033	119547354	2322	1		0.902638	2.26	1.42e-14	1.43e-13	0.84	0.000886	0.0065		192.667	172.333	311	135.333	277	194.333		81	59.6667	71	97.6667	92.3333		2.44963	2.38303	3.46675	1.616	2.93134	2.03209		1.04068	0.821073	0.880023	0.934973	1.03462
GXT_21818418	AK149495	lncRNA	GXL_120459	Trp53inp2	68728	NC_000068	chr2	+	155381876	155384130	2255	1		0.865062	2.26	7.37e-28	1.85e-26	1.25	9.66e-06	0.000162		537	551.667	748	431.333	804.333	335		237.333	209.667	178.333	145.667	271.333		6.76932	7.91129	8.37407	5.18257	8.79552	3.58682		3.10962	2.95211	2.14824	1.38616	3.17187
GXT_12949443	AK088651	lncRNA	GXL_690428	E430022K19Rik	320086	NC_000072	chr6	+	8516378	8520572	3641	2		0.82876	2.26	0.00156	0.00385	1.67	0.00311	0.0175		9	9.33333	27.3333	12.6667	16	5.33333		9.33333	4	5	7.66667	6.66667		0.06895	0.0803033	0.16947	0.0884933	0.10595	0.0353667		0.07486	0.0351567	0.0370233	0.0474233	0.0498133
GXT_12944956	AK087474	lncRNA	GXL_690828	Fam214a	235493	NC_000075	chr9	+	74952884	74955682	2016	3		0.725208	2.25	6.7e-12	5.2e-11	0.99	0.000236	0.00229		93	65.6667	113.667	62	120.333	62		30.3333	28	26.3333	30.3333	42		1.31402	1.04428	1.40565	0.836393	1.47741	0.73842		0.449003	0.45225	0.356763	0.30704	0.56849
GXT_12959582	AK045247	lncRNA	GXL_199966	Snx10	71982	NC_000072	chr6	+	51562007	51565152	3146	1		0.613866	2.21	1.99e-10	1.32e-09	0.94	0.00111	0.00776		117.667	79	132.333	56.3333	135	74		39.3333	29.6667	32	36.6667	49.6667		1.13064	0.796077	1.04732	0.491047	1.06726	0.566643		0.364123	0.311947	0.27098	0.25101	0.42968
GXT_12952946	AK053842	lncRNA	GXL_120459	Trp53inp2	68728	NC_000068	chr2	+	155381847	155384130	2284	1		0.86825	2.19	4.67e-27	1.12e-25	1.21	1.39e-05	0.00022		570.667	585.333	793.667	458.667	852.667	366		259.667	232	198.667	166.333	305.667		7.09548	8.28565	8.7668	5.4466	9.20486	3.86926		3.35863	3.2298	2.3704	1.56456	3.52004
GXT_12979962	AK006091	lncRNA	GXL_171778	1700018L02Rik	67329	NC_000085	chr19	+	29047532	29048729	1198	1		0.84632	2.17	4.08e-35	1.53e-33	0.67	1.9e-08	7.59e-07		493.667	474.667	676.667	417	535	487.667		149.333	166	175.333	195	155		11.9458	12.8514	14.6179	9.52154	11.0361	9.83132		3.66579	4.44996	4.01543	3.56239	3.40539
GXT_12979680	AK016336	lncRNA	GXL_171778	1700018L02Rik	67329	NC_000085	chr19	+	29047569	29048723	1155	1		0.847339	2.16	5.12e-35	1.91e-33	0.67	1.92e-08	7.67e-07		491.667	474	676	415.333	533.333	487.333		149	165.667	175.333	194.667	155		12.3366	13.313	15.1461	9.83501	11.4104	10.1903		3.79302	4.60636	4.16492	3.68775	3.53217
GXT_13014924	AK005350	lncRNA	GXL_140478	Sdha	66945	NC_000079	chr13	-	74349173	74350222	1050	1		0.717339	2.14	4.68e-18	6.3e-17	0.83	0.0109	0.0452		548	412.667	647.333	305.333	703.667	384.667		161.333	112	163.667	195	168		15.1642	12.6611	15.2403	7.84402	16.5525	8.76497		4.49325	3.50324	4.23946	4.07581	4.20851
GXT_12996357	AK043695	lncRNA	GXL_211843	Palmd	114301	NC_000069	chr3	-	116965963	116968743	2781	1		0.623173	2.14	1.57e-10	1.06e-09	0.85	0.000371	0.00328		25	22.6667	96.3333	41.6667	102.667	61		8.33333	2.66667	24.6667	18.6667	10.6667		0.273447	0.26839	0.90572	0.417373	0.91736	0.528187		0.0930933	0.03033	0.24896	0.135813	0.0953867
GXT_12995354	AK052012	lncRNA	GXL_690051	Epb4.1l5	226352	NC_000067	chr1	-	119545033	119546892	1860	1		0.914104	2.13	5.18e-12	4.07e-11	0.82	0.00118	0.00816		151	138.333	243.667	104	219.667	155		69	49.3333	60.6667	74.3333	69.6667		2.35517	2.38863	3.39407	1.54447	2.90136	2.02099		1.10548	0.841723	0.942753	0.87892	0.982007
GXT_12999178	AK048232	lncRNA	GXL_140478	Sdha	66945	NC_000079	chr13	-	74329427	74332057	2631	1		0.711051	2.13	3.33e-26	7.55e-25	0.89	0.00137	0.00918		1915.33	1441.33	2249.33	1031.67	2556.67	1314		563	423.333	582.333	737	606		21.4516	17.6774	21.5302	10.6905	24.0921	12.0286		6.27427	5.34763	6.03994	6.14403	6.17599
GXT_12997299	AK042028	lncRNA	GXL_285099	Hibadh	58875	NC_000072	chr6	-	52554414	52556517	2104	1		0.64043	2.07	7.15e-22	1.26e-20	0.72	0.00337	0.0186		382.333	300.333	423.667	295.667	501.667	283.667		89.3333	97	113.667	144	134.667		5.29963	4.59461	5.08871	3.80781	5.91799	3.24334		1.25936	1.50288	1.48836	1.50682	1.68432
GXT_13012868	AK017596	lncRNA	GXL_472990	D10Bwg1070e	52902	NC_000076	chr10	-	63022553	63022990	438	1		0.824041	2.06	2.43e-08	1.26e-07	0.92	0.00365	0.0197		48	38.6667	79.3333	36.6667	53	45.6667		23	33.3333	21.3333	26	31.3333		3.07149	2.85969	4.60981	2.19306	2.9787	2.50215		1.58303	2.41419	1.33241	1.29974	1.96466
GXT_13004287	AK018538	lncRNA	GXL_181287	Cs	12974	NC_000076	chr10	-	128337143	128338001	859	1		0.716786	2.06	1.67e-24	3.43e-23	1.09	2.83e-06	5.68e-05		1558.67	1304.33	1761	904.333	2065	904.333		433.333	318.667	491.333	576	508		53.2681	48.7459	51.6071	28.5798	59.4203	25.2904		14.6978	12.3193	15.2294	14.916	15.7179
GXT_12999485	AK044951	lncRNA	GXL_1195096	Timm23	53600	NC_000080	chr14	-	32197505	32198968	1464	1		0.654889	2.05	0.000949	0.00245	1.36	0.00529	0.0264		8	7.66667	18.6667	14	14.3333	6.66667		10	6.66667	4.66667	8.66667	5.33333		0.15754	0.167163	0.324007	0.247593	0.24171	0.1063		0.200323	0.147333	0.0865567	0.131783	0.09703
GXT_22167060	AK148373	lncRNA	GXL_287325	AK148373	0	NC_000073	chr7	+	101837882	101842771	1280	4		0.894836	2.04	1.24e-10	8.41e-10	0.83	0.00094	0.00681		60.6667	66	111.667	69	83	69.3333		47	44.3333	30	48.6667	38.3333		1.36886	1.69318	2.20465	1.48766	1.59939	1.31019		1.08922	1.10807	0.65161	0.842927	0.780377
GXT_12999004	AK047049	lncRNA	GXL_31156	2700097O09Rik	72658	NC_000078	chr12	-	55048637	55050634	1998	1		0.695606	2.02	2.48e-10	1.63e-09	0.66	0.00808	0.0362		70	53	96	59.6667	73.3333	68.3333		21.3333	20.6667	26.6667	30.3333	20.3333		1.00329	0.866667	1.2283	0.79938	0.891683	0.82287		0.313427	0.332473	0.367523	0.341757	0.27291
GXT_21827633	AK138877	lncRNA	GXL_278649	AK138877	0	NC_000083	chr17	-	71391838	71393284	1422	2		0.829982	1.99	9.52e-07	4.04e-06	1.14	0.00136	0.00914		24.6667	31	62.3333	41	49.6667	29.3333		13.3333	16	17.3333	20	18		0.50829	0.708143	1.10785	0.75075	0.85661	0.500577		0.276633	0.374303	0.33324	0.30458	0.336463
GXT_12998087	AK042307	lncRNA	GXL_289600	Lztfl1	93730	NC_000075	chr9	-	123706161	123708169	1923	2		0.6753	1.99	2.03e-10	1.35e-09	0.98	4.32e-05	0.000569		37.3333	59.6667	137.333	77.6667	77.3333	76.6667		28.6667	23.3333	38.6667	32	21.3333		0.55874	1.0176	1.79972	1.10873	0.997987	0.95569		0.43805	0.394147	0.55366	0.36274	0.312663
GXT_12958469	AK038815	lncRNA	GXL_120359	Psmf1	228769	NC_000068	chr2	+	151713004	151716734	3731	1		0.816075	1.96	9.29e-07	3.95e-06	0.97	0.00224	0.0135		33.6667	27.6667	57	27	38.3333	31.6667		20	16	16	21.6667	12.6667		0.26667	0.243627	0.390897	0.193353	0.251263	0.20428		0.159817	0.13922	0.121117	0.130603	0.0906867
GXT_12956664	AK076856	lncRNA	GXL_33306	Khnyn	219094	NC_000080	chr14	+	55895413	55898773	2991	2		0.645222	1.95	5.77e-28	1.46e-26	0.69	0.000239	0.00231		2172.33	2214.33	3104	1741.67	1918	2153.67		819.333	889.333	899.667	1167.67	907		20.9503	24.1261	26.3229	15.9693	15.6941	17.3707		8.11557	9.53638	8.37798	8.48473	8.09271
GXT_12992653	AK080058	lncRNA	GXL_227003	Nrg4	83961	NC_000075	chr9	-	55220233	55283595	1867	8		0.905357	1.94	5.08e-24	1.01e-22	1.14	3.24e-12	3.43e-10		395.333	410	560.667	254.333	594	292.667		140.667	144.667	170.667	198.667	185.667		6.22734	7.0481	7.88025	3.7661	7.89229	3.78606		2.20844	2.5416	2.52365	2.36132	2.68096
GXT_21842458	AK135056	lncRNA	GXL_273009	Ube2b	22210	NC_000077	chr11	-	51993567	51997428	3862	1		0.748045	1.94	8.81e-18	1.16e-16	0.77	0.00231	0.0138		910	918	1701.67	984	1046.33	1087		538.333	622.333	496.667	588.333	548.667		6.80756	7.6693	11.0355	6.81101	6.61873	6.76901		4.14273	5.14815	3.53587	3.32597	3.72862
GXT_12952535	AK053027	lncRNA	GXL_110208	Gm15834	100504455	NC_000067	chr1	+	58505155	58523230	2613	7		0.861048	1.9	3.68e-11	2.64e-10	1.12	6.29e-06	0.000112		105	93	140	70	136.333	70.6667		28.6667	30.3333	42	29	25.3333		1.16122	1.15418	1.35449	0.73418	1.28868	0.647227		0.32006	0.378453	0.44337	0.254137	0.257123
GXT_21842540	AK139983	lncRNA	GXL_272979	Gm16170	100861855	NC_000077	chr11	-	48843648	48853493	3754	3		0.655395	1.89	1.11e-05	4.02e-05	0.97	0.0091	0.0395		43	29	53	22.6667	38.6667	28.3333		17.6667	15.6667	15.3333	14.3333	14		0.334743	0.252877	0.36127	0.163467	0.25216	0.18421		0.140387	0.135377	0.117143	0.0833267	0.0932067
GXT_21827219	AK133254	lncRNA	GXL_277180	AK133254	0	NC_000081	chr15	-	103474452	103479062	3331	2		-0.72235	1.89	0.00659	0.0142	-1.6	1.04e-07	3.29e-06		27	33.3333	28.6667	71.3333	16.6667	106.667		6.66667	11	9	9.66667	7.33333		0.222757	0.34739	0.219327	0.63059	0.12323	0.781267		0.0573667	0.0952133	0.06156	0.0580467	0.0539333
GXT_12963203	AK017924	lncRNA	GXL_110249	Gm11602	100380944	NC_000067	chr1	+	63114471	63158290	1576	4		0.778281	1.87	9.8e-23	1.81e-21	0.99	2.74e-05	0.000387		864.667	714.667	1107.33	530.333	1308	615.667		297.667	237	350	461.667	388.333		16.1796	14.6175	17.94	9.21473	20.5926	9.40137		5.50499	4.92292	6.04591	6.53419	6.6784
GXT_12992158	AK052909	lncRNA	GXL_132141	Gm15506	100040769	NC_000073	chr7	-	98682336	98702928	1133	4		0.763111	1.85	4.36e-05	0.000144	0.91	0.0041	0.0216		10	19.6667	40.3333	19	24.3333	23.6667		3.66667	7	12	3	6.66667		0.237297	0.567457	0.91639	0.467337	0.519263	0.5018		0.09644	0.20463	0.30585	0.05998	0.152187
GXT_12998594	AK040861	lncRNA	GXL_472990	D10Bwg1070e	52902	NC_000076	chr10	-	63020944	63022823	1880	1		0.849009	1.83	1.92e-11	1.41e-10	0.78	0.00318	0.0178		180.333	149.667	289.333	168.667	228.667	181.667		95.3333	115	91.3333	112	99.3333		2.72617	2.54176	3.84908	2.35482	2.98171	2.33611		1.51201	1.94379	1.3232	1.32343	1.39104
GXT_22165272	AK134505	lncRNA	GXL_186608	Ndufs1	227197	NC_000067	chr1	-	63150981	63152842	1862	1		0.836843	1.83	3e-18	4.09e-17	1.09	9.11e-06	0.000153		816	714.333	1142	529.667	1283.67	587.667		267.333	226.333	370.333	423	372		12.8994	12.3431	15.6114	7.80072	17.0494	7.60273		4.19362	4.01426	5.38862	5.0905	5.38842
GXT_13004087	AK033298	lncRNA	GXL_220631	Rmnd1	66084	NC_000076	chr10	+	4402661	4404968	2308	1		0.896769	1.82	7.17e-11	4.99e-10	0.69	0.00554	0.0273		90.3333	111.667	163.667	82	187	113.333		40.6667	58.3333	52.3333	47.6667	57.3333		1.1228	1.558	1.81479	0.962277	1.99819	1.19214		0.520367	0.825327	0.627713	0.455407	0.67585
GXT_12997977	AK048762	lncRNA	GXL_231415	LOC735298	735298	NC_000075	chr9	-	57531287	57537629	2505	2		0.603361	1.81	8.28e-21	1.35e-19	1.18	6.27e-07	1.55e-05		2833	2434	2847.33	1850.67	3489	1377		825.667	661.667	925.667	1280.33	914.333		33.5858	31.4384	28.9276	20.2864	34.5158	13.2931		9.66513	8.69135	10.1562	11.4415	9.91509
GXT_13004615	AK019925	lncRNA	GXL_183592	5330430P22Rik	68191	NC_000077	chr11	-	106065082	106066844	1763	1		0.747872	1.78	1.59e-15	1.74e-14	0.94	2.98e-05	0.000417		320	260.333	393.333	206	472.333	225		96.3333	96	130.333	153	128.333		5.30407	4.78763	5.62273	3.22214	6.63624	3.0778		1.60666	1.76471	2.0141	1.9011	1.95678
GXT_12960275	AK050200	lncRNA	GXL_191433	Mmp12	17381	NC_000075	chr9	+	7347406	7349377	1972	1		-0.624012	1.77	0.0072	0.0154	-1.19	1.78e-05	0.000269		237.667	173.333	279.333	408	211	790.333		41.6667	217.667	96.6667	269.333	84.3333		3.24195	3.02128	3.75672	5.67926	2.70123	9.65378		0.619683	3.21211	1.22472	2.86088	1.10538
GXT_12979654	AK017741	lncRNA	GXL_823052	March5	69104	NC_000085	chr19	+	37222797	37224452	1656	1		0.803737	1.76	2.69e-11	1.96e-10	0.95	0.000339	0.00305		232	222.667	292.333	182	335	164.333		91.6667	72	97.6667	121	105		4.05864	4.33938	4.45911	3.02547	5.01272	2.39111		1.63137	1.4304	1.61151	1.62957	1.71872
GXT_12960340	AK046580	lncRNA	GXL_198032	Cox5a	12858	NC_000075	chr9	+	57521257	57522715	1459	1		0.607019	1.76	1.06e-15	1.18e-14	1.01	8.87e-06	0.00015		1048	891	1062	699	1351.33	573		299	252.667	364.667	483	353		20.9648	19.5378	18.2083	12.908	22.8526	9.43902		5.96126	5.62196	6.63202	7.35942	6.45285
GXT_21812061	AK169965	lncRNA	GXL_191433	Mmp12	17381	NC_000075	chr9	+	7347406	7350181	2776	1		-0.616706	1.74	0.0103	0.0213	-1.25	5.83e-06	0.000105		420	300.333	471	667.333	354.333	1393.67		76	366.333	167	465.333	147		4.06944	3.71103	4.5096	6.59657	3.22308	12.0835		0.803137	3.84803	1.49755	3.51587	1.34231
GXT_12997650	AK039454	lncRNA	GXL_172040	D7Ertd715e	52480	NC_000073	chr7	-	59973790	59975269	1480	1		0.86849	1.71	6.59e-07	2.86e-06	0.91	0.00811	0.0363		67.3333	54.3333	114	58	93	62.6667		33	27.6667	37.3333	40	35.3333		1.29674	1.18158	1.90125	1.06794	1.5486	1.02709		0.662693	0.60584	0.707337	0.624377	0.636947
GXT_12997763	AK047786	lncRNA	GXL_5699	Lonp2	66887	NC_000074	chr8	-	86715557	86717214	1658	1		0.744127	1.71	2.14e-15	2.31e-14	0.69	2.04e-05	0.000302		713	547.667	902	564.333	988.667	640.667		306.333	220.333	312.333	372	354.333		12.7133	10.7235	14.132	9.36836	14.8133	9.31263		5.4305	4.32062	5.31544	4.94196	5.70075
GXT_21812063	AK169941	lncRNA	GXL_191433	Mmp12	17381	NC_000075	chr9	+	7347406	7350040	2635	1		-0.624576	1.71	0.0144	0.0286	-1.24	1.1e-05	0.000181		335.667	234.333	372.667	532.333	282.333	1101		58.6667	289	133.667	363	115		3.44664	3.05196	3.75354	5.55408	2.70428	10.0523		0.651247	3.19998	1.25984	2.88569	1.118
GXT_13008164	AK014609	lncRNA	GXL_211873	4633401B06Rik	70828	NC_000069	chr3	-	121787500	121788572	1073	1		0.888275	1.7	0.000167	0.000499	1	0.00968	0.0413		30.3333	37	51.3333	35	48.6667	26.3333		29.6667	27.3333	17.3333	29	21.6667		0.80475	1.11149	1.18654	0.8922	1.11626	0.58882		0.833157	0.80357	0.435877	0.582467	0.542573
GXT_12962591	AK043980	lncRNA	GXL_1640361	Paip2	67869	NC_000084	chr18	+	35599228	35600008	781	1		0.847778	1.7	1.51e-08	8.04e-08	0.72	0.00871	0.0382		59	52.3333	103.333	51.6667	79	70.3333		43.6667	42.3333	36.6667	41	37.3333		2.14746	2.15774	3.38748	1.7731	2.47887	2.15118		1.6487	1.77188	1.27024	1.14177	1.29725
GXT_13005857	AK028852	lncRNA	GXL_155669	Tbc1d23	67581	NC_000082	chr16	-	57179966	57182553	2588	1		0.713928	1.69	9.87e-13	8.32e-12	0.68	0.00281	0.0161		96.6667	117.333	206.667	133.333	134	145		67	67	73	100	86.6667		1.06046	1.46319	2.03717	1.35842	1.27219	1.33805		0.76042	0.845403	0.77536	0.827737	0.88535
GXT_21830828	AK131899	lncRNA	GXL_273601	Gm16755	100861766	NC_000077	chr11	-	120486339	120488582	933	4		0.676262	1.69	4.09e-21	6.83e-20	1.17	3.22e-15	5.63e-13		720.333	629.667	801.667	558	961.667	402		223.667	154.667	292	351.667	277		22.5365	21.8462	21.9947	16.4032	25.5763	10.3761		6.99736	5.49712	8.42096	8.43018	8.04626
GXT_12998562	AK042503	lncRNA	GXL_658647	Tbc1d32	544696	NC_000076	chr10	-	56014553	56016031	1479	1		0.717383	1.66	9.29e-12	7.09e-11	0.6	0.0102	0.0431		169.667	145.333	195.667	149.333	203.333	145.667		71	79.6667	72.3333	79.6667	75.3333		3.37156	3.18946	3.4062	2.78122	3.40308	2.37065		1.42509	1.76746	1.31472	1.21839	1.38975
GXT_12968644	AK021137	lncRNA	GXL_1640361	Paip2	67869	NC_000084	chr18	+	35599230	35599848	619	1		0.888148	1.62	8.46e-07	3.61e-06	0.76	0.00551	0.0272		45	41.3333	80	41	64	52.6667		35.6667	34.6667	30	32.3333	27.6667		2.05414	2.13593	3.29691	1.76525	2.52852	2.03354		1.69718	1.81685	1.3026	1.14448	1.21948
GXT_12993307	AK076520	lncRNA	GXL_658647	Tbc1d32	544696	NC_000076	chr10	-	56014298	56016031	1734	1		0.669029	1.61	9.24e-11	6.37e-10	0.64	0.00739	0.0339		195.333	166.333	220.667	170.667	228.333	159.667		85	92.3333	84.6667	88.3333	87.6667		3.31673	3.11252	3.27433	2.70588	3.26163	2.21814		1.45369	1.73761	1.31296	1.14909	1.37368
GXT_12952409	AK080469	lncRNA	GXL_6577	Sgk3	170755	NC_000067	chr1	+	9895427	9899174	3748	1		0.77275	1.58	1.89e-09	1.12e-08	0.85	0.000805	0.00603		104	80	137	75.3333	103.667	84		34.3333	26.6667	52.6667	71	51.3333		0.784663	0.694523	0.92855	0.551923	0.68982	0.540867		0.270543	0.224063	0.381427	0.417497	0.364897
GXT_12964606	AK031695	lncRNA	GXL_463481	Atxn2	20239	NC_000071	chr5	+	121806139	121809056	2918	1		0.912771	1.56	1.58e-08	8.43e-08	0.76	0.00157	0.0102		109.333	113	213.333	109	173.333	138		90.3333	119.667	80.6667	99.6667	80		1.07882	1.23381	1.84292	1.01154	1.46124	1.14662		0.923057	1.30734	0.76608	0.74536	0.72348
GXT_12967386	AK034331	lncRNA	GXL_10009	4930470G03Rik	100190798	NC_000079	chr13	+	21440471	21445934	2447	3		0.935703	1.55	2.87e-18	3.92e-17	0.79	4.01e-05	0.000536		871	796	1237.33	781.667	1158.67	804		467.333	496.667	489	632.667	507.667		10.295	10.5471	12.9963	8.64268	11.7341	7.93854		5.66779	6.55703	5.49422	5.60545	5.62026
GXT_21822535	AK089366	lncRNA	GXL_1639477	Gp49a	14727	NC_000076	chr10	+	51480678	51485748	1215	8		-0.728668	1.52	0.0193	0.0371	-1.61	5.48e-06	9.97e-05		52	63	54	145.667	36.3333	207		10	30.3333	23	37	11.6667		1.12929	1.79975	1.12325	3.48275	0.7543	4.15178		0.23591	0.71413	0.441063	0.65675	0.232007
GXT_12992323	AK080749	lncRNA	GXL_131594	Pgls	66171	NC_000074	chr8	-	71590897	71592464	1568	1		0.849936	1.5	1.29e-14	1.31e-13	0.66	3.91e-05	0.000524		454.333	361.333	614	359.667	597.333	440.333		208.333	232	251.333	298	247		8.2558	7.51908	10.0693	6.2289	9.41003	6.8107		3.90077	4.81714	4.38947	4.17302	4.1539
GXT_12974338	AK013318	lncRNA	GXL_133418	Msantd2	235184	NC_000075	chr9	+	37515553	37516358	806	1		0.79501	1.49	1.21e-07	5.79e-07	0.85	0.000402	0.00349		66	64	136	71	91.6667	84		72.6667	70.6667	55.6667	88	65.3333		2.38397	2.56665	4.30441	2.4151	2.76942	2.51396		2.66597	2.84351	1.87767	2.37177	2.14472
GXT_12964212	AK032364	lncRNA	GXL_57557	AK032364	0	NC_000070	chr4	+	109063121	109067074	3954	1		0.669034	1.49	4.43e-20	6.83e-19	0.65	0.000252	0.00241		1749	1463.33	1957.33	1420.67	2030.67	1412.67		752.667	809.667	796	1166	1046		13.0218	11.8967	12.6581	9.94183	12.7343	8.60422		5.62956	6.67171	5.56494	6.40479	7.22039
GXT_21838425	AK158707	lncRNA	GXL_472990	D10Bwg1070e	52902	NC_000076	chr10	-	63022545	63023838	1294	1		0.872867	1.43	9.78e-09	5.34e-08	0.66	0.00933	0.0402		122	109.667	198	109.333	151.667	137.333		81.6667	94.3333	83.3333	96.6667	97.3333		2.69449	2.73683	3.83988	2.2244	2.88529	2.54762		1.87574	2.33609	1.75266	1.66031	1.98722
GXT_21807423	AK145182	lncRNA	GXL_661805	Met	17295	NC_000072	chr6	+	17572410	17573970	1561	1		0.678987	1.43	2.63e-09	1.54e-08	0.73	2.88e-05	0.000404		347.667	310	371.333	194.333	367.667	256		254	245	155.667	400.667	313		6.5366	6.41597	6.20297	3.41337	5.88784	3.97487		4.82596	5.01213	2.82524	5.27624	5.67021
GXT_12963708	AK018345	lncRNA	GXL_923441	Nudt5	53893	NC_000068	chr2	+	5845253	5857420	1677	3		0.796728	1.4	6.73e-12	5.22e-11	0.63	0.00295	0.0168		470.333	402.667	611.667	336.333	506	446		191.333	167	274.333	352	301		8.13496	7.72496	9.33577	5.51374	7.437	6.39632		3.33582	3.26469	4.37284	4.66994	4.7911
GXT_13012923	AK015616	lncRNA	GXL_96674	4930483K19Rik	74953	NC_000076	chr10	-	76545871	76562227	1238	4		0.75916	1.39	1.72e-10	1.15e-09	0.66	0.00631	0.0301		261.667	232.667	300	163.667	307.667	211		146.333	158	128.667	207.333	215		6.09825	6.08412	6.15498	3.62202	6.14278	4.11811		3.47576	4.30813	2.88933	3.52238	4.61332
GXT_12948645	AK090212	lncRNA	GXL_119867	4930534D22Rik	78187	NC_000069	chr3	+	131302643	131316661	2715	2		0.643447	1.36	0.00157	0.00387	0.86	0.00919	0.0398		27.6667	21.3333	38.3333	20.6667	57	22.6667		14.6667	13.6667	16.6667	17.6667	18.6667		0.287813	0.25271	0.354763	0.20967	0.517557	0.201613		0.158067	0.166133	0.167233	0.15594	0.182613
GXT_12999168	AK048740	lncRNA	GXL_251851	C230035I16Rik	320842	NC_000079	chr13	-	23427976	23430827	2852	1		0.72316	1.35	5.68e-06	2.16e-05	0.84	0.000719	0.00551		84	69.6667	97.6667	43.6667	127	61		35.3333	45.6667	43.3333	19	27.6667		0.85302	0.796787	0.870857	0.40915	1.09815	0.5123		0.369707	0.501163	0.419663	0.150863	0.256633
GXT_12999172	AK048598	lncRNA	GXL_251851	C230035I16Rik	320842	NC_000079	chr13	-	23428117	23430963	2847	1		0.732454	1.33	9.02e-06	3.32e-05	0.85	0.000665	0.00518		85	72	99.6667	44.6667	131	62		34.6667	46.3333	44.6667	20.3333	29.6667		0.862593	0.824693	0.893357	0.418407	1.1342	0.521447		0.362243	0.51073	0.43675	0.161177	0.274277
GXT_13002399	AK037016	lncRNA	GXL_1640997	Hoxa9	15405	NC_000072	chr6	-	52228247	52230092	1846	1		0.76173	1.3	3.17e-05	0.000107	0.99	0.000415	0.00358		100.333	111.667	131.667	99	168.667	72		54.6667	50.6667	58	41.3333	66.6667		1.52378	1.95235	1.80153	1.41354	2.24236	0.93208		0.871363	0.89394	0.898573	0.49583	0.90409
GXT_12965701	AK027951	lncRNA	GXL_226752	Zfp703	353310	NC_000074	chr8	+	26980917	26981461	545	1		0.693625	1.29	2.82e-09	1.64e-08	0.61	0.00301	0.017		265.333	284	318.667	241.667	299	234.333		106.333	85.3333	151	161.333	139.667		14.0588	16.8839	14.9348	12.2838	13.6148	10.4432		5.75237	5.0576	7.51959	6.37287	7.02171
GXT_12953694	AK085576	lncRNA	GXL_240899	Mdh2	17448	NC_000071	chr5	+	135778636	135780241	1606	1		0.639365	1.29	5.77e-10	3.64e-09	1.01	2.8e-07	7.71e-06		1175.67	966.333	1209.67	709.333	1525.33	667		442.667	337	576.667	630.333	524.667		21.3365	19.3525	18.9956	12.0539	23.5202	9.98227		8.02166	6.90325	9.55439	8.80774	8.80845
GXT_12999298	AK041031	lncRNA	GXL_251851	C230035I16Rik	320842	NC_000079	chr13	-	23427527	23429967	2441	1		0.661012	1.28	0.000246	0.000711	0.84	0.00554	0.0273		56.3333	43	62.6667	28.3333	85.6667	38.3333		27	34	29	12.3333	18		0.673487	0.576663	0.64517	0.310523	0.866413	0.373333		0.3305	0.43807	0.326757	0.11376	0.192943
GXT_12981863	AK054058	lncRNA	GXL_1640997	Hoxa9	15405	NC_000072	chr6	-	52228279	52230532	2254	1		0.728822	1.26	9.54e-05	0.000297	0.92	0.000858	0.00634		111.333	119.333	141.333	110.667	186.667	82		60.3333	56.6667	64	48.6667	76		1.38713	1.71482	1.58604	1.29564	2.03489	0.86902		0.78642	0.815683	0.81584	0.479097	0.84272
GXT_21802596	AK139506	lncRNA	GXL_57395	Gpbp1l1	77110	NC_000070	chr4	+	116557746	116559253	1483	2		0.875651	1.25	0.0116	0.0236	0.93	0.0123	0.0496		15.6667	15.3333	30.6667	17.6667	26.6667	17		12.6667	10	14.6667	15.6667	12.3333		0.302133	0.3294	0.527343	0.326077	0.4517	0.282167		0.251133	0.2177	0.263877	0.227027	0.22474
GXT_22168575	AK042246	lncRNA	GXL_264635	Lars2	102436	NC_000075	chr9	+	123366930	123368527	1598	1		0.806876	1.25	0.000589	0.00159	0.75	0.00725	0.0334		37.6667	31.3333	51.3333	37.3333	53	34.3333		23.3333	21.6667	25.3333	33	34.6667		0.660267	0.632833	0.835533	0.642267	0.825397	0.520337		0.423447	0.436547	0.421717	0.454993	0.582673
GXT_12999886	AK045169	lncRNA	GXL_155669	Tbc1d23	67581	NC_000082	chr16	-	57177251	57180261	3011	1		0.784767	1.23	1.11e-08	6.03e-08	0.77	0.000998	0.00714		146	165.333	286	171.667	182	187		102.667	113.667	138	164.667	132		1.37782	1.77198	2.40601	1.52241	1.48628	1.48766		1.00076	1.22775	1.26616	1.18988	1.16304
GXT_13006037	AK033279	lncRNA	GXL_93302	Qk	19317	NC_000083	chr17	-	10202604	10204965	2362	1		0.854833	1.21	5.13e-06	1.96e-05	0.93	6.42e-05	0.000791		215.667	207.333	317.667	182.667	363	181.333		125.333	135.667	152.333	189	150.667		2.65546	2.84044	3.38042	2.12424	3.80532	1.86818		1.5751	1.86854	1.79643	1.78479	1.70383
GXT_12966764	AK034988	lncRNA	GXL_1194142	Ncor1	20185	NC_000077	chr11	+	62323426	62325884	2459	1		0.915286	1.2	5.6e-08	2.79e-07	0.7	0.00601	0.029		325.333	331	595.667	367	509	398		278	275	290	336.667	276.333		3.75479	4.35015	6.01802	3.98607	5.0788	3.89876		3.33695	3.63994	3.22383	3.02905	3.00456
GXT_12958799	AK051343	lncRNA	GXL_57539	AK051343	0	NC_000070	chr4	+	116702757	116704918	2162	1		0.75699	1.2	4.68e-11	3.32e-10	0.73	1.2e-06	2.69e-05		672.333	616.667	778	529.667	741.667	543.667		326	251.667	403.667	479.333	304.333		9.08044	9.27095	9.37489	6.76173	8.52778	6.05057		4.41487	3.82824	5.0446	5.01905	3.75738
GXT_12959756	AK050905	lncRNA	GXL_416	Pycard	66824	NC_000073	chr7	+	127993269	127996598	3330	1		-0.796569	1.2	0.0038	0.00867	-0.74	0.00639	0.0304		72.3333	38	41.6667	125	26	82.3333		81	58.3333	20.6667	254.333	133.667		0.60017	0.38597	0.32043	1.05904	0.195363	0.59879		0.724827	0.57087	0.169297	1.4879	1.14099
GXT_21831664	AK168411	lncRNA	GXL_93302	Qk	19317	NC_000083	chr17	-	10202858	10205123	2266	1		0.860546	1.19	4.53e-06	1.75e-05	0.97	5.74e-05	0.000721		234.333	226.667	352.333	201.667	398.667	194.667		137.333	148.333	171.333	205.667	167		3.00807	3.23518	3.90685	2.4492	4.35636	2.08998		1.79924	2.12848	2.10576	2.02009	1.96448
GXT_12961474	AK039081	lncRNA	GXL_274003	Arhgap5	11855	NC_000078	chr12	+	52568648	52571023	2376	1		0.729066	1.19	4.34e-06	1.68e-05	0.7	0.0021	0.0128		547.667	544	629.667	392.333	679.667	424.667		216	171.667	297	262	178.667		6.81954	7.35036	6.67977	4.56242	7.03364	4.32358		2.69718	2.38428	3.58139	2.45095	2.03473
GXT_21808272	AK132664	lncRNA	GXL_272248	4921516A02Rik	100037263	NC_000076	chr10	+	78428275	78437888	3597	3		0.648209	1.19	1.4e-10	9.49e-10	0.64	1.38e-07	4.22e-06		609.667	530.333	628.333	423.667	808	462.667		352.333	444.667	316	550.333	443.333		4.88877	4.79099	4.50557	3.25299	5.56378	3.11149		2.92726	3.90296	2.43739	3.30046	3.39556
GXT_12996160	AK038884	lncRNA	GXL_183086	Blcap	53619	NC_000068	chr2	-	157564352	157566334	1983	1		0.944179	1.14	2.67e-06	1.06e-05	0.66	0.000462	0.00389		105.333	120	168	126.333	159.333	120.333		81.3333	76.6667	88	123.667	89.3333		1.53849	1.95702	2.16926	1.69985	1.98064	1.47116		1.21511	1.25879	1.21099	1.37872	1.18924
GXT_12955951	AK077687	lncRNA	GXL_77016	Pigl	327942	NC_000077	chr11	+	62513757	62515206	1450	1		0.766855	1.14	0.000115	0.000354	1.01	0.000168	0.00174		86	82.3333	121.333	87	149.667	68		63.6667	51.3333	62.6667	86	65		1.70773	1.82411	2.16923	1.64726	2.56398	1.11884		1.28656	1.14253	1.20735	1.31319	1.22396
GXT_21830430	AK138085	lncRNA	GXL_272129	AK138085	0	NC_000076	chr10	-	61447180	61451121	3942	1		0.743455	1.14	0.00807	0.0171	0.86	0.012	0.0486		17	18.6667	40.3333	26	40.3333	24		14.3333	15	20.3333	21.6667	15.3333		0.125013	0.149937	0.259883	0.176723	0.25147	0.147883		0.106847	0.12354	0.14304	0.119287	0.0986733
GXT_12982199	AK051763	lncRNA	GXL_58833	9430038I01Rik	77252	NC_000073	chr7	-	137383046	137410732	4643	3		0.703013	1.14	1.46e-05	5.19e-05	0.71	0.00931	0.0401		70.6667	56.3333	111.667	77.6667	87	76.3333		53.6667	64	58.3333	54.3333	62.3333		0.425953	0.396157	0.61652	0.445153	0.45989	0.393773		0.340493	0.44508	0.343373	0.25351	0.359013
GXT_24826454	AK029792	lncRNA	GXL_1335792	AK029792	0	NC_000074	chr8	+	19980559	20005008	4252	2		0.638825	1.13	4.24e-09	2.42e-08	0.63	0.00776	0.0352		205.333	280.333	499.333	392.667	525.667	357.333		116	161.333	262.667	233.333	131.333		1.40319	2.13982	2.96499	2.48067	3.05056	2.02743		0.806867	1.23128	1.6792	1.22795	0.84158
GXT_13007289	AK016472	lncRNA	GXL_240569	4931422A03Rik	70986	NC_000068	chr2	-	104025882	104028361	915	2		0.902912	1.12	5.14e-05	0.000168	0.6	0.00974	0.0415		79.3333	82.3333	107.333	81	112	80		58	58	57	84.3333	82.6667		2.50914	2.93071	2.98693	2.42413	3.04193	2.0935		1.86864	2.02289	1.69061	2.03556	2.40709
GXT_13009446	AK014689	lncRNA	GXL_188066	4833413G10Rik	74584	NC_000071	chr5	-	3629779	3631722	1944	1		0.796732	1.12	2.75e-06	1.09e-05	0.61	0.00406	0.0214		132.667	105.667	169	105	179.333	124.333		75.6667	73.6667	88.6667	91	81.3333		1.94623	1.75416	2.21384	1.48839	2.28515	1.54751		1.15369	1.20497	1.26155	1.02318	1.0868
GXT_12977221	AK015540	lncRNA	GXL_823009	Mtx3	382793	NC_000079	chr13	+	92854941	92856315	1375	1		0.836066	1.11	7.02e-08	3.45e-07	0.61	0.00283	0.0162		276.667	265.667	351.667	237	407.333	256.667		193.667	156.333	186	207	149.333		5.78677	6.30204	6.49111	4.66703	7.31912	4.51542		4.17166	3.70301	3.71216	3.38149	2.89963
GXT_21837860	AK171836	lncRNA	GXL_58833	9430038I01Rik	77252	NC_000073	chr7	-	137383014	137410756	4805	2		0.720492	1.11	2.38e-05	8.2e-05	0.69	0.0107	0.0446		75.6667	59.6667	115.333	80.3333	91.6667	79.6667		56.6667	66	61.3333	58.6667	62.6667		0.438603	0.40491	0.613483	0.44578	0.46853	0.396853		0.347467	0.442627	0.35004	0.264553	0.348867
GXT_12994858	AK082229	lncRNA	GXL_68060	Srpk1	20815	NC_000083	chr17	-	28590895	28592794	1900	1		0.862154	1.1	0.000102	0.000315	0.91	0.00601	0.029		218.333	179.333	343.333	142.333	262.667	189.333		134.667	103.333	183	189.667	143		3.33888	3.04192	4.4671	2.03532	3.37293	2.41268		2.07386	1.79036	2.55969	2.21346	2.01568
GXT_13000682	AK031940	lncRNA	GXL_1196313	AK031940	0	NC_000067	chr1	-	181910708	181912597	1890	1		0.692766	1.1	0.000474	0.0013	0.75	0.00552	0.0272		59.3333	56.6667	103.667	83.3333	90.6667	68		35.3333	42.3333	57.3333	52	43.3333		0.884003	0.961587	1.38901	1.14698	1.17384	0.86229		0.549763	0.711647	0.790883	0.61597	0.624853
GXT_12956353	AK085036	lncRNA	GXL_823009	Mtx3	382793	NC_000079	chr13	+	92855413	92858216	2804	1		0.903937	1.08	1.56e-09	9.37e-09	0.63	0.000641	0.00503		494.667	467	644	410.333	678.333	471.333		329	300	350	348.333	245.667		5.09445	5.43387	5.88315	3.97889	5.97327	4.04908		3.4678	3.45471	3.43656	2.78764	2.34033
GXT_22169142	AK003349	lncRNA	GXL_93302	Qk	19317	NC_000083	chr17	-	10203891	10205168	1248	2		0.821241	1.03	8.63e-05	0.000271	0.91	0.00018	0.00184		175.333	168.667	248.667	151.667	295	143.667		105.333	114.333	134.667	159	130.333		4.08434	4.37349	5.00246	3.3556	5.85149	2.79513		2.50138	2.97097	3.00846	2.82846	2.77563
GXT_12971493	AK009175	lncRNA	GXL_242233	Snhg12	100039864	NC_000070	chr4	+	132308678	132311022	933	4		-0.61005	-1.01	5.48e-07	2.4e-06	-1	0.000437	0.00373		231.333	229	209.333	243	177.333	506		472	495.667	493	476	315.333		7.35037	8.05228	5.83923	7.21681	4.72416	13.2001		15.1241	16.9055	14.6586	11.5749	9.03929
GXT_12977377	AK010733	lncRNA	GXL_102377	Emb	13723	NC_000079	chr13	+	117220744	117226070	753	2		-0.770259	-1.03	0.000988	0.00255	-0.75	3.24e-05	0.000448		694.667	182	546	1359.33	498.667	1084.67		1555.67	924.333	1233	1808	2098.67		25.9136	8.01859	18.7542	50.0957	16.2008	34.6118		61.7805	38.7944	47.9383	50.6404	71.3752
GXT_12961560	AK047915	lncRNA	GXL_102377	Emb	13723	NC_000079	chr13	+	117220716	117265301	1754	4		-0.787366	-1.05	0.00125	0.00316	-0.7	8.66e-06	0.000147		3366.67	876	2622.33	5739	2139.67	5012.67		7294	4164.33	6033.67	8281.67	10199.3		54.9162	16.4593	38.9397	91.4235	29.9852	68.7984		124.058	75.2702	101.168	99.3782	151.132
GXT_13006471	AK033011	lncRNA	GXL_103474	Emx2os	329078	NC_000085	chr19	-	59427775	59458283	2000	4		-0.691666	-1.07	7.77e-06	2.89e-05	-0.9	3.73e-05	0.000503		189.667	61.6667	93	105.333	62.6667	209.333		630	322	233	295.333	314		2.70416	1.01512	1.23263	1.46087	0.78115	2.52623		9.34042	5.16752	3.2062	3.27863	4.17595
GXT_12969684	AK014614	lncRNA	GXL_923580	Raly	19383	NC_000068	chr2	+	154791354	154848491	1574	4		-0.750217	-1.12	1.25e-09	7.57e-09	-0.97	2.49e-06	5.08e-05		306	211.333	332.667	602.333	299	783.333		556.333	510.333	860.333	1371.67	812		5.54153	4.44286	5.52995	10.5872	4.74548	11.9248		10.3788	10.5452	15.0043	18.8156	13.766
GXT_12972616	AK014755	lncRNA	GXL_1198759	Cald1	109624	NC_000072	chr6	+	34709490	34710753	1264	1		-0.936914	-1.12	3.25e-06	1.28e-05	-0.74	0.000107	0.00121		232.667	171.667	181	300.667	250.667	359.333		475.333	413	491.333	575.667	564.667		5.33003	4.49087	3.74974	6.55502	4.95242	6.85232		11.0191	10.7059	10.1994	10.0256	11.935
GXT_12945815	AK081899	lncRNA	GXL_26664	B230217C12Rik	68127	NC_000077	chr11	+	97841293	97844099	2188	2		-0.712787	-1.14	0.00091	0.00236	-0.69	0.00445	0.023		109	62.3333	59.3333	71	57.6667	110.333		154.333	101.333	158.333	147.667	179.333		1.43608	0.944297	0.68525	0.90591	0.651897	1.21945		2.04271	1.54143	1.90842	1.5416	2.14422
GXT_13016229	AK016608	lncRNA	GXL_99552	Rab31	106572	NC_000083	chr17	-	65653817	65675042	1114	3		-0.798902	-1.16	3.34e-08	1.71e-07	-0.85	1.46e-05	0.000229		273.333	270.667	242.667	482.333	240.333	520.667		671	875.333	639.667	872.333	570		6.94104	8.15615	5.73852	12.2022	5.37096	11.3212		17.8786	25.2117	15.9951	17.1184	14.104
GXT_12985510	AK030377	lncRNA	GXL_6620	Gm16897	320400	NC_000067	chr1	-	194955759	194976959	2491	5		-0.90082	-1.16	0.0179	0.0347	-1.25	0.00698	0.0325		67.6667	22.6667	20.3333	94	15.3333	67.3333		98	73	58	286.667	231		0.762803	0.301847	0.215893	1.02624	0.154957	0.674073		1.17728	0.94455	0.620427	2.26176	2.70429
GXT_13016588	AK007048	lncRNA	GXL_99552	Rab31	106572	NC_000083	chr17	-	65653679	65675053	1263	3		-0.797149	-1.17	3.47e-08	1.77e-07	-0.86	4.85e-05	0.000629		327.333	328	292.333	582	288	634		809.667	1068.67	772.667	1035.33	673		7.36843	8.73091	6.09911	12.9985	5.68699	12.1973		19.0383	27.1379	17.0383	17.8907	14.6887
GXT_12967830	AK036506	lncRNA	GXL_195968	Angpt1	11600	NC_000081	chr15	+	42676241	42704526	2126	2		-0.89383	-1.18	0.0209	0.0398	-1.06	0.0106	0.0444		19	10.6667	10	17	10.3333	26.3333		28.3333	14.3333	27	17.6667	35.3333		0.24994	0.16552	0.118637	0.21568	0.117893	0.29864		0.385213	0.221237	0.352987	0.18533	0.41671
GXT_12950680	AK042827	lncRNA	GXL_26664	B230217C12Rik	68127	NC_000077	chr11	+	97841312	97843866	1936	2		-0.73589	-1.21	0.000417	0.00116	-0.69	0.00532	0.0265		103.667	58.6667	55	69.3333	55	102.333		151.667	99	154.333	146.333	175.667		1.53938	1.00622	0.71578	1.00037	0.7043	1.27778		2.26799	1.70348	2.10431	1.72492	2.37512
GXT_12972000	AK013486	lncRNA	GXL_690409	Taok3	330177	NC_000071	chr5	+	117274653	117275094	442	1		-0.937609	-1.21	0.000105	0.000323	-0.71	0.0115	0.0471		51.6667	35	37.3333	71.6667	41.3333	72.6667		117	118	101.667	174.667	164		3.37099	2.64255	2.20746	4.53496	2.32446	4.01065		7.9025	8.60437	6.40243	8.58164	10.1565
GXT_12966821	AK031146	lncRNA	GXL_26664	B230217C12Rik	68127	NC_000077	chr11	+	97841315	97843808	1875	2		-0.737607	-1.24	0.00035	0.000985	-0.68	0.00758	0.0345		102.667	58	54	69	54.3333	99.6667		150.333	98.3333	153.667	146	174.333		1.57344	1.02859	0.72286	1.02873	0.718483	1.2844		2.32089	1.74505	2.16308	1.77659	2.43
GXT_12966750	AK035650	lncRNA	GXL_26664	B230217C12Rik	68127	NC_000077	chr11	+	97841315	97843809	1859	2		-0.717942	-1.25	0.000314	0.000892	-0.67	0.00642	0.0305		100.333	57.3333	52.6667	66	53.6667	97		149.667	94	151.667	141.333	169.333		1.55035	1.02473	0.714317	0.991083	0.715997	1.26144		2.33071	1.68366	2.15129	1.74215	2.38308
GXT_12945829	AK080808	lncRNA	GXL_26664	B230217C12Rik	68127	NC_000077	chr11	+	97841316	97843809	1606	3		-0.743859	-1.25	0.00032	0.000908	-0.67	0.0093	0.0401		99.3333	54.6667	52.6667	67	52.6667	96.6667		147.333	97.6667	152	146	172.667		1.78188	1.13281	0.823877	1.16726	0.813273	1.45366		2.65443	2.0226	2.49647	2.07417	2.8109
GXT_12967081	AK018341	lncRNA	GXL_26664	B230217C12Rik	68127	NC_000077	chr11	+	97841316	97843432	1498	2		-0.744122	-1.25	0.00032	0.000908	-0.65	0.0111	0.0458		98.3333	54.3333	52.6667	66.6667	52.6667	95.6667		147	97.6667	152	146	172.333		1.88783	1.20692	0.883273	1.24437	0.87191	1.54225		2.83939	2.16842	2.67646	2.22371	3.00582
GXT_12963873	AK031663	lncRNA	GXL_1335240	Nudt6	229228	NC_000069	chr3	+	37405312	37410106	4795	1		-0.81178	-1.3	3.15e-05	0.000107	-0.72	0.000738	0.00563		2160.67	1053.67	901	1706.67	1319.67	1774		6708.67	2264.33	2894.67	5882	6749.33		12.8966	7.29236	4.95879	9.8035	6.86275	8.93752		40.5397	15.5025	15.4187	28.3837	38.9249
GXT_13010669	AK014392	lncRNA	GXL_172189	AK014392	0	NC_000073	chr7	-	62346569	62349278	2710	1		-0.879881	-1.33	2.55e-11	1.86e-10	-0.65	0.000495	0.00411		947	729.667	749.333	1478.33	923	1397.67		2101.67	1768.33	2268.33	3203.67	3022.33		9.93377	9.02615	7.27798	15.0586	8.4711	12.4604		22.741	21.5542	22.7316	26.0365	29.5904
GXT_12956408	AK082108	lncRNA	GXL_1639855	Gm8327	666856	NC_000079	chr13	+	78198017	78235733	1474	3		-0.877634	-1.34	0.00131	0.0033	-1.36	0.000544	0.00442		33.6667	20.6667	20	42.6667	32.6667	66.3333		88.3333	73.3333	59.3333	86.3333	68.3333		0.649627	0.46692	0.34329	0.80105	0.554993	1.08905		1.7684	1.63736	1.12619	1.27632	1.25112
GXT_13002410	AK036632	lncRNA	GXL_27702	2310001H17Rik	76432	NC_000072	chr6	-	129213381	129233974	3336	3		-0.605459	-1.35	0.0024	0.00572	-1.11	0.000905	0.0066		19.3333	21	21.3333	137.333	21.6667	56		52	136.667	63	424.333	189.667		0.159473	0.213843	0.160397	1.13235	0.161147	0.402463		0.46697	1.27704	0.5324	2.71644	1.54206
GXT_12965544	AK037177	lncRNA	GXL_119347	St3gal2	20444	NC_000074	chr8	+	110972416	110974034	1409	2		-0.845078	-1.35	2.1e-07	9.73e-07	-0.89	0.00397	0.0211		124	94	103	167.333	103.333	236		316.667	342.667	308.667	384	312.667		2.5009	2.21369	1.93377	3.36878	1.82473	4.07071		6.65118	7.89064	6.13431	6.00489	5.87935
GXT_21820718	AK134866	lncRNA	GXL_273504	Tanc2	77097	NC_000077	chr11	+	105925847	105929298	3452	1		-0.745601	-1.37	4.16e-08	2.11e-07	-0.65	0.0113	0.0464		156.333	119.667	149.333	215.333	91.6667	284.667		355.333	369	462.667	392.667	345.333		1.27577	1.15876	1.16312	1.76481	0.656447	2.00661		3.04845	3.49046	3.75508	2.54223	2.75711
GXT_12961978	AK047924	lncRNA	GXL_74852	Sdc2	15529	NC_000081	chr15	+	33023750	33026391	2642	1		-0.767008	-1.37	0.0131	0.0263	-1.46	0.000458	0.00386		22.3333	15.6667	10.3333	16.3333	9	37.6667		44.6667	52	33	51.3333	66		0.251303	0.187853	0.0969667	0.17547	0.08451	0.33997		0.493603	0.649847	0.336287	0.42859	0.646707
GXT_13009152	AK006088	lncRNA	GXL_282613	Tln1	21894	NC_000070	chr4	-	43559352	43562583	820	2		-0.669949	-1.38	1.44e-07	6.81e-07	-0.59	0.00795	0.0358		86	72.6667	99.3333	118.333	99.6667	173.333		272.333	227.333	316.667	355	283		2.97957	2.93709	3.07629	4.03455	3.05082	5.08832		9.65809	9.19859	10.0924	9.78552	9.15238
GXT_21845298	AK036955	lncRNA	GXL_279630	Prkg1	19091	NC_000085	chr19	-	30565150	30568740	3283	2		-0.707808	-1.39	2.47e-07	1.13e-06	-0.92	0.000204	0.00203		117.667	119	66	240.333	116	151.333		434.333	407.333	204.333	433.667	303.333		1.03844	1.22877	0.532233	2.0626	0.87695	1.11301		3.97945	3.90972	1.73912	2.9658	2.50306
GXT_12961625	AK044036	lncRNA	GXL_1639855	Gm8327	666856	NC_000079	chr13	+	78202374	78236564	2203	3		-0.910063	-1.41	0.00108	0.00276	-1.49	0.000193	0.00195		30.6667	16.6667	15.6667	36.6667	23.6667	58		74	66.3333	49	76	58.3333		0.39712	0.25337	0.179703	0.465793	0.270423	0.63645		0.991493	0.986547	0.621773	0.75638	0.718337
GXT_22168273	AK088561	lncRNA	GXL_689428	Ppm1h	319468	NC_000076	chr10	+	122944693	122945759	1067	1		-0.833658	-1.45	0.000141	0.000425	-1.01	0.00315	0.0177		49.6667	47.6667	37	69.6667	51	93.6667		149.333	179.667	118.667	152.667	134.333		1.30128	1.47449	0.92688	1.83579	1.19409	2.14732		4.19956	5.23938	3.21577	2.96639	3.37225
GXT_12998638	AK038624	lncRNA	GXL_220636	Tspyl4	72480	NC_000076	chr10	-	34295912	34298907	2777	2		-0.867311	-1.46	9.76e-07	4.13e-06	-0.78	0.0114	0.0467		93.3333	59	71.6667	156.333	61	150.667		212	142.667	231.667	256.333	199.667		0.9608	0.713153	0.674587	1.53955	0.548533	1.30366		2.24544	1.66254	2.33235	2.02297	1.89176
GXT_21808121	AK136743	lncRNA	GXL_183843	Adam10	11487	NC_000075	chr9	+	70718251	70719500	1250	1		-0.888795	-1.46	1.29e-06	5.37e-06	-0.82	0.0016	0.0103		46.3333	35.6667	37.3333	59.3333	47.6667	78.3333		119.333	120.333	124	168.667	158.667		1.04411	0.932703	0.780353	1.33336	0.952863	1.52457		2.80419	3.13586	2.69878	2.98523	3.46895
GXT_12948404	AK088841	lncRNA	GXL_63833	AK088841	0	NC_000068	chr2	+	91932899	91939798	2292	20		-0.79947	-1.48	2.9e-14	2.84e-13	-0.92	1.8e-05	0.000272		256	220.667	227	347.667	280.667	508.333		622.333	499.333	767.667	1032	700.333		3.19872	3.21612	2.58674	4.25218	3.04823	5.40939		7.94908	7.11476	8.99003	10.0105	8.275
GXT_21826356	AK138536	lncRNA	GXL_220636	Tspyl4	72480	NC_000076	chr10	-	34297174	34298814	1641	1		-0.859786	-1.48	4.92e-07	2.17e-06	-0.79	0.0107	0.0447		85.3333	53.3333	65	147	53.6667	137.667		203	130.333	213.667	243.333	188		1.48538	1.09089	1.03517	2.44631	0.8171	2.01517		3.6335	2.56604	3.63771	3.25149	3.01574
GXT_12963016	AK028930	lncRNA	GXL_110136	Atic	108147	NC_000067	chr1	+	71557179	71559951	2773	1		-0.879779	-1.49	2.9e-09	1.69e-08	-0.63	0.000744	0.00567		156.333	121.333	120.667	166	178	215		334	263.333	415.333	642.667	450.667		1.62424	1.43189	1.10819	1.65976	1.58917	1.87512		3.50618	3.18817	3.92586	5.22804	4.37458
GXT_12952340	AK083453	lncRNA	GXL_210232	Gas5	14455	NC_000067	chr1	+	161035166	161038537	2554	4		-0.76359	-1.5	8.94e-21	1.45e-19	-0.65	0.000528	0.00432		1184	487.667	442.333	1053	692.667	821.333		2195.67	1476	1504.67	2680	2355.33		14.016	6.22813	4.51559	11.4396	6.79551	7.79013		25.1202	19.0234	15.9224	23.4927	24.6133
GXT_13003577	AK021184	lncRNA	GXL_231335	AK021184	0	NC_000075	chr9	-	70779543	70780225	683	1		-0.850943	-1.51	4.76e-10	3.04e-09	-0.69	0.00775	0.0351		318	280.333	273.333	409	330.333	539.333		804	690.333	934.667	1095	884.333		13.2888	13.6362	10.7353	16.7676	12.0358	19.2402		34.751	32.9731	38.0756	35.561	35.0323
GXT_21843517	AK153575	lncRNA	GXL_277460	Gm15658	100415902	NC_000082	chr16	-	33770430	33787112	574	3		-0.956477	-1.51	2.99e-06	1.18e-05	-0.95	0.00309	0.0174		189.333	84	91.3333	184.667	144	223.667		298	225.667	306.333	211.667	292.667		9.31144	4.83227	4.31665	9.15295	6.30091	9.53965		15.3469	12.5193	15.3617	7.97325	13.6484
GXT_13002522	AK030376	lncRNA	GXL_27702	2310001H17Rik	76432	NC_000072	chr6	-	129208412	129237948	2237	3		-0.689111	-1.54	0.00388	0.00883	-1.33	0.000516	0.00424		15	13.3333	11.3333	69.6667	15	37		37.6667	88.3333	40.3333	223.333	125		0.186983	0.19849	0.131893	0.843817	0.165083	0.40101		0.49871	1.23587	0.50957	2.12638	1.53194
GXT_12965382	AK028406	lncRNA	GXL_363	3830612M24	330635	NC_000073	chr7	+	117670564	117673577	3014	1		-0.698529	-1.54	1.6e-12	1.33e-11	-0.77	0.00521	0.026		133	104.667	124.667	154	133	258		318	331.333	444	308	181.667		1.24971	1.152	1.09952	1.41984	1.10989	2.09686		3.10639	3.61699	3.98634	2.15241	1.66675
GXT_13002007	AK018429	lncRNA	GXL_923720	Bnc2	242509	NC_000070	chr4	-	84273214	84273932	719	1		-0.748561	-1.54	2.77e-09	1.62e-08	-0.97	0.000277	0.00259		63.3333	53	55.3333	79.3333	40.3333	130.667		127	146.333	191.667	193.667	137		2.52323	2.44898	2.00951	3.10618	1.39213	4.41462		5.20783	6.54871	7.34202	5.99557	5.11201
GXT_12993195	AK082258	lncRNA	GXL_181368	C230029M16	216377	NC_000076	chr10	-	118920381	118927143	2357	4		-0.810463	-1.56	0.00549	0.0121	-1.87	4.31e-05	0.000569		39.3333	6.66667	22	75	13.3333	124		73.6667	21	77.3333	27.3333	22		0.483533	0.0965767	0.25095	0.867297	0.14336	1.26942		0.948193	0.28205	0.973797	0.265357	0.257653
GXT_21831867	AK142308	lncRNA	GXL_279053	BC037039	100126030	NC_000084	chr18	-	37805724	37806982	1259	1		-0.888401	-1.56	2.83e-26	6.43e-25	-0.77	3.72e-08	1.36e-06		725.667	638.667	494	963.333	606.667	983.333		2404.33	2612.67	1721.67	2713	2187.33		16.0929	16.8335	10.2139	21.1487	12.0037	18.9568		56.5667	68.0703	37.4124	46.3171	46.8291
GXT_12978123	AK017286	lncRNA	GXL_74863	Osr2	107587	NC_000081	chr15	+	35296098	35297684	1231	2		-0.792377	-1.57	2.91e-07	1.32e-06	-0.95	0.00318	0.0178		156.667	100	48.3333	174.333	91.6667	117.333		278.333	214.333	168.667	292	383.667		3.49714	2.72091	1.04176	3.90885	1.87	2.29339		6.75967	5.53003	3.89773	4.93434	8.11259
GXT_12957747	AK051507	lncRNA	GXL_823064	Cd34	12490	NC_000067	chr1	+	194938905	194950761	3063	2		-0.911764	-1.59	0.000259	0.000746	-1.54	0.00113	0.0079		253.667	76	51.6667	294.333	35.3333	232.667		334.333	261	210.333	1046.67	873		2.35534	0.822373	0.467893	2.63179	0.289587	1.87936		3.29845	2.75031	1.81473	6.67378	8.24158
GXT_13016818	AK016576	lncRNA	GXL_69033	AK016576	0	NC_000084	chr18	-	37752272	37768242	2683	3		-0.843171	-1.61	3.51e-09	2.02e-08	-0.85	0.0045	0.0232		122.667	59	72.3333	108.333	111	161		326.333	197	265	324.667	450.667		1.30456	0.725973	0.72354	1.11366	1.02924	1.46848		3.58537	2.40616	2.75507	2.66998	4.49478
GXT_12992776	AK053030	lncRNA	GXL_227015	AK053030	0	NC_000075	chr9	-	37142984	37145815	2832	1		-0.869799	-1.66	0.000165	0.000492	-1.4	0.000613	0.00485		30.6667	13.3333	11.3333	23.3333	10.6667	40.3333		87.3333	42	44.6667	55	54		0.30303	0.154407	0.105207	0.22398	0.0942467	0.343613		0.90626	0.472027	0.425957	0.413027	0.514443
GXT_12963268	AK036755	lncRNA	GXL_212951	Apbb1ip	54519	NC_000068	chr2	+	22774408	22776850	2443	1		-0.938781	-1.66	5.89e-08	2.93e-07	-0.85	0.0062	0.0297		68.6667	41	33	72.3333	38.3333	74		159.333	112.667	129.333	199.333	182		0.81146	0.563857	0.36222	0.823777	0.3911	0.72658		1.91721	1.51941	1.43001	1.79288	1.96261
GXT_12948172	AK037119	lncRNA	GXL_212951	Apbb1ip	54519	NC_000068	chr2	+	22774381	22776622	2242	1		-0.938305	-1.67	8.57e-09	4.71e-08	-0.92	0.000973	0.007		79.3333	48.3333	37.3333	86.6667	43.3333	86.3333		185.667	130.333	146.333	224	204		1.02154	0.724907	0.442523	1.07589	0.481613	0.925017		2.43628	1.90913	1.7618	2.19663	2.39758
GXT_12960279	AK049762	lncRNA	GXL_133323	AK049762	0	NC_000075	chr9	+	41584674	41586194	1521	1		-0.751393	-1.69	1.4e-14	1.41e-13	-0.98	1.87e-07	5.49e-06		175.333	153.333	188	401.667	176.667	437.667		1024.33	938.667	741	975.667	723.333		3.15231	3.32855	3.20259	7.02113	2.90126	6.91141		19.6837	20.5987	12.929	14.5074	12.5419
GXT_13002113	AK034221	lncRNA	GXL_17621	4932441J04Rik	319216	NC_000071	chr5	-	57716723	57719485	2763	1		-0.701707	-1.72	3.85e-16	4.45e-15	-0.72	0.000118	0.0013		256	171.667	199	207.667	206	378.333		861	757	799.667	896.333	854		2.5992	2.04694	1.8476	2.08595	1.85841	3.33321		9.10756	9.06902	7.63328	7.3063	8.31072
GXT_12954756	AK079524	lncRNA	GXL_253197	Palld	72333	NC_000074	chr8	+	61511508	61513156	1649	1		-0.90037	-1.74	7.59e-16	8.55e-15	-0.8	0.00114	0.00795		2864.67	2212.33	2237	4279.67	2508.33	4731.67		6181.67	5513.33	8787	6660	4824.33		49.4758	44.8601	35.8727	73.3014	38.0424	69.6504		110.035	108.215	149.604	92.8296	77.1081
GXT_13002180	AK030094	lncRNA	GXL_17621	4932441J04Rik	319216	NC_000071	chr5	-	57716619	57720201	3583	1		-0.670423	-1.78	4.53e-19	6.54e-18	-0.72	1.63e-05	0.000251		386	250.333	302.333	307	325.333	579		1335.67	1144.67	1272.33	1339.33	1312.33		3.0283	2.29997	2.17085	2.36858	2.26283	3.92216		10.8984	10.5439	9.372	8.41461	9.86063
GXT_12961556	AK048009	lncRNA	GXL_473080	Gli3	14634	NC_000079	chr13	+	15727151	15730023	2873	1		-0.799875	-1.83	6.88e-20	1.05e-18	-0.62	0.0022	0.0133		211.333	199.333	186.333	277.333	170.333	340.667		736.667	835.333	793.667	853.667	721.333		2.10964	2.31119	1.70804	2.69364	1.47276	2.87699		7.55588	9.54082	7.56753	6.53831	6.7405
GXT_12967333	AK037232	lncRNA	GXL_473080	Gli3	14634	NC_000079	chr13	+	15727885	15729955	2071	1		-0.78327	-1.86	8.08e-18	1.07e-16	-0.63	0.00432	0.0225		155	150.667	135.333	201	127.333	250.333		534.667	609	589.333	605.667	539.333		2.14674	2.42616	1.72681	2.69766	1.53162	2.93369		7.60082	9.65877	7.82784	6.42056	7.03517
GXT_21820755	AK140062	lncRNA	GXL_44374	D030028A08Rik	319371	NC_000077	chr11	+	96960118	96965078	1808	3		-0.611795	-1.87	6.15e-08	3.05e-07	-1.08	0.0017	0.0109		16	5	19.3333	23.3333	4.66667	50.3333		68	7	84.6667	80.6667	7.66667		0.254513	0.0862867	0.278737	0.360617	0.0645633	0.68222		1.12212	0.124443	1.29679	0.982157	0.108433
GXT_12999137	AK051066	lncRNA	GXL_245549	Golm1	105348	NC_000079	chr13	-	59634626	59636634	2009	1		-0.811841	-1.87	2.31e-24	4.68e-23	-0.71	0.000973	0.007		427	431.333	380.667	678	446	744		1525	1486.33	1670.33	2451	1608		6.09818	7.16222	4.99824	9.49411	5.54181	9.03147		22.3192	24.1482	22.7759	26.798	21.565
GXT_12994549	AK052845	lncRNA	GXL_923201	Myh9	17886	NC_000081	chr15	-	77840437	77842163	1727	1		-0.759345	-1.88	4.66e-20	7.18e-19	-0.86	0.000191	0.00193		178.667	147.667	187	308	156	404.333		675	561.333	836.667	1003.67	616		2.92832	2.87287	2.82629	4.96839	2.24932	5.68629		11.4325	10.7027	13.012	13.1553	9.56779
GXT_12974402	AK011865	lncRNA	GXL_1641435	2610203C20Rik	100042464	NC_000075	chr9	+	41581341	41590163	252	2		-0.892278	-1.91	5.6e-11	3.95e-10	-1.01	0.000543	0.00441		50.3333	32.3333	37.3333	84	41	93		242.333	211	170	204	171.333		5.67637	4.30255	3.90342	8.95235	4.05992	8.80904		28.1192	28.0136	18.4573	18.3972	17.769
GXT_12977080	AK005401	lncRNA	GXL_28246	Hhipl1	214305	NC_000078	chr12	+	108329476	108330867	1392	1		-0.679496	-1.95	2.53e-15	2.72e-14	-1.13	1.6e-05	0.000247		144.333	200	137	320.333	54.3333	370.333		392	541.333	629.333	622.667	280.667		2.94163	4.77807	2.63046	6.38043	0.958403	6.49436		8.37784	12.3465	12.6811	10.0534	5.67279
GXT_12995509	AK046232	lncRNA	GXL_459155	Serpine2	20720	NC_000067	chr1	-	79857507	79858635	1129	1		-0.914657	-1.96	1.24e-05	4.46e-05	-1.13	0.0115	0.0471		56.6667	19.6667	16	58.6667	27.6667	49		348.333	192.333	79	259	197.667		1.4111	0.582173	0.386083	1.4419	0.615873	1.03784		9.14944	5.50639	1.93518	4.90146	4.52431
GXT_12961092	AK046120	lncRNA	GXL_689468	Gas7	14457	NC_000077	chr11	+	67687121	67688930	1810	1		-0.88352	-1.97	5.82e-08	2.89e-07	-1.24	0.000298	0.00275		212	159	122.667	388.333	137.333	370		609.333	852.667	561.333	1382.33	728		3.27115	2.95069	1.81225	6.04848	1.89255	5.04327		10.0727	15.0066	9.06138	15.7021	11.3168
GXT_12966741	AK036086	lncRNA	GXL_689468	Gas7	14457	NC_000077	chr11	+	67687107	67688813	1707	1		-0.882146	-1.98	5.08e-08	2.54e-07	-1.23	0.000368	0.00326		208	157	119	382.667	134	358.667		597.333	839.333	552.333	1359.33	714.333		3.40727	3.08956	1.86591	6.31593	1.95755	5.1845		10.4712	15.659	9.44884	16.3817	11.7683
GXT_21823351	AK034202	lncRNA	GXL_1641435	2610203C20Rik	100042464	NC_000075	chr9	+	41588494	41592737	4244	1		-0.839858	-1.99	4.18e-21	6.96e-20	-1.05	1.2e-07	3.73e-06		1166.67	1003.33	979.667	2127	1015.67	2431.33		6153	5464	4668	5433.67	4039.67		7.73585	7.89518	6.00873	13.3966	5.9814	13.7469		42.3662	43.0136	29.8668	29.1045	25.2113
GXT_12960681	AK038732	lncRNA	GXL_191857	A230058F20Rik	320270	NC_000086	chrX	+	41660674	41664181	3508	1		-0.934199	-2	4.31e-07	1.91e-06	-1.02	0.00751	0.0343		35.3333	17.3333	17	47.6667	31.3333	45.3333		159.667	150.667	87.6667	112.333	191.333		0.276817	0.165937	0.13351	0.377563	0.223913	0.31204		1.33991	1.37636	0.674807	0.737397	1.37619
GXT_13014224	AK014241	lncRNA	GXL_473053	Nin	18080	NC_000078	chr12	-	70011438	70013143	1706	1		-0.649234	-2.01	1.67e-18	2.32e-17	-0.65	0.00859	0.0378		92.6667	108.333	100.667	143.333	114.333	188.333		359.667	347.667	483.333	448.667	407.333		1.56456	2.11111	1.55682	2.36417	1.68447	2.70004		6.20243	6.72161	7.85229	5.75045	6.50964
GXT_21825378	AK142841	lncRNA	GXL_285678	D930026N18Rik	619317	NC_000072	chr6	-	118587240	118591528	4289	1		-0.695757	-2.01	1.02e-08	5.54e-08	-1.16	0.00279	0.016		68	53.3333	39.3333	55	36.3333	118.333		252.333	326.333	193.333	149	70		0.442407	0.418007	0.250187	0.359513	0.210483	0.669047		1.74602	2.53257	1.27254	0.774777	0.44025
GXT_21833952	AK135984	lncRNA	GXL_286980	AK135984	0	NC_000073	chr7	-	49856162	49857600	1349	2		-0.640128	-2.02	2.8e-08	1.44e-07	-1.05	0.00486	0.0246		19.6667	14	16	23	28	41		59	57.3333	79.3333	84	68		0.42202	0.333287	0.30446	0.466563	0.51854	0.744547		1.2793	1.39985	1.59441	1.41042	1.37292
GXT_12973117	AK015592	lncRNA	GXL_43887	1700019G06Rik	69404	NC_000073	chr7	+	89510196	89511194	999	1		-0.909901	-2.04	2.8e-17	3.56e-16	-1.02	0.00112	0.0078		1668.33	856.667	1091.67	2316	1066.33	2808		6521.33	3519.67	5452	11522.7	6790.67		47.7509	28.5427	29.3959	65.0309	26.7994	68.0749		192.292	114.51	151.709	258.536	180.249
GXT_21808280	AK137255	lncRNA	GXL_922873	Ptprb	19263	NC_000076	chr10	+	116387397	116389530	2134	1		-0.747998	-2.06	0.000184	0.000546	-1.7	0.00243	0.0144		22	7.66667	6.33333	12.3333	6	40		81.6667	19.6667	36.6667	111	38		0.296777	0.123533	0.0822	0.169907	0.0712367	0.474337		1.16678	0.29674	0.450543	1.05286	0.505433
GXT_21807651	AK131801	lncRNA	GXL_43887	1700019G06Rik	69404	NC_000073	chr7	+	89510007	89511368	1362	1		-0.913567	-2.06	8.09e-17	9.93e-16	-1.03	0.00126	0.00859		2198.33	1138.33	1417	3047	1395.33	3687.33		8510	4596	7153.67	15117.3	8863		46.1397	27.845	28.0149	62.7324	25.7124	65.5884		184.023	109.706	146.099	248.909	172.918
GXT_12965897	AK034222	lncRNA	GXL_1641435	2610203C20Rik	100042464	NC_000075	chr9	+	41581339	41592487	2578	2		-0.858089	-2.07	3.09e-20	4.84e-19	-1.08	1.83e-07	5.38e-06		760.333	643.667	604.333	1353.67	650.667	1536.33		4008.33	3503	3033	3449.67	2601.67		8.34227	8.35858	6.11913	14.0699	6.30551	14.288		45.4251	45.4346	32.0824	30.4184	26.8222
GXT_12973498	AK006119	lncRNA	GXL_43887	1700019G06Rik	69404	NC_000073	chr7	+	89510023	89510490	333	2		-0.916082	-2.08	8.54e-16	9.58e-15	-1.05	0.0015	0.00984		619	319.667	394.667	837	408.667	1050.33		2410.33	1324	2033.33	4286	2511		53.3229	31.9679	32.0268	70.5461	30.7881	76.3896		213.327	129.527	169.502	288.753	200.902
GXT_21803253	AK133156	lncRNA	GXL_285501	AK133156	0	NC_000072	chr6	+	89304630	89327621	5485	3		-0.828347	-2.11	8.19e-29	2.17e-27	-1.13	2.3e-06	4.75e-05		330.333	239.333	268.333	507.667	354	711.667		1847.33	1776.67	1410.33	2015.67	2308.33		1.70144	1.44655	1.28695	2.5857	1.61242	3.14355		9.9765	10.4101	6.96627	8.14579	11.4061
GXT_12952729	AK082039	lncRNA	GXL_27003	AK082039	0	NC_000068	chr2	+	125320347	125323086	2740	1		-0.753341	-2.16	2.56e-15	2.74e-14	-1.06	0.00106	0.00751		847.333	543.333	791	1320.67	450.667	2097.33		3850.67	3087.67	4275.33	3416.33	2955.33		8.97145	6.55575	7.7277	13.633	4.07672	18.6354		41.5453	37.0882	43.7034	27.7599	27.9236
GXT_12992394	AK077006	lncRNA	GXL_131731	Gm2366	100039673	NC_000074	chr8	-	45017216	45022385	3982	2		-0.699785	-2.22	1.44e-17	1.87e-16	-1.04	0.000555	0.00449		126	99	147	247	144.333	373		871.333	679.667	848	893.333	600.667		0.88522	0.822247	0.962503	1.76187	0.90104	2.26159		6.42219	5.66394	5.69679	5.25707	3.95759
GXT_12978525	AK015851	lncRNA	GXL_196628	AK015851	0	NC_000082	chr16	+	89884653	89885597	945	1		-0.769928	-2.34	1e-10	6.9e-10	-0.96	0.0091	0.0395		20	16	19.3333	36	14.6667	47.6667		102	73.3333	128	101	86.3333		0.601527	0.572417	0.550373	1.04919	0.38312	1.22997		3.136	2.59799	3.55386	2.46319	2.47071
GXT_12968065	AK031197	lncRNA	GXL_196636	Vgll3	73569	NC_000082	chr16	+	65860828	65863066	2239	1		-0.794684	-2.34	4.93e-23	9.25e-22	-0.65	0.00836	0.0371		973.333	810.333	846.667	1832.33	890	1620		5654.33	4752	5252.67	8842.33	7260.67		12.3634	12.1119	10.0918	22.9052	10.024	17.4203		73.9245	69.578	64.2599	88.4211	87.461
GXT_13001444	AK035928	lncRNA	GXL_690208	AK035928	0	NC_000069	chr3	-	55779631	55783490	3860	1		-0.907109	-2.35	2.15e-11	1.58e-10	-0.96	0.00447	0.0231		45.3333	36.6667	24	60.6667	39	59		200.333	197.333	149.333	271.333	361.667		0.31652	0.317697	0.168007	0.43864	0.251883	0.369573		1.53049	1.70656	1.08627	1.47952	2.55593
GXT_12985904	AK089315	lncRNA	GXL_240838	AK089315	0	NC_000068	chr2	-	118114387	118125717	3545	19		-0.65255	-2.38	6.59e-27	1.56e-25	-1.03	0.00046	0.00388		21649.7	11960	21985.7	27334	12813.3	56310.3		134874	102224	141381	141792	98433.7		175.533	112.902	165.005	216.907	91.3045	383.307		1107.15	962.769	1080.75	940.756	732.365
GXT_12957281	AK078618	lncRNA	GXL_251704	7330403C04Rik	100303735	NC_000083	chr17	+	34957619	34959819	2201	1		-0.743658	-2.41	1.68e-16	2.01e-15	-0.93	0.000378	0.00333		52.3333	37.3333	46.3333	61	45.3333	106		308.667	214	303.333	159.333	435		0.674847	0.56746	0.55227	0.781573	0.516137	1.17104		4.08833	3.19237	3.72534	1.53682	5.18786
GXT_12966145	AK018137	lncRNA	GXL_1335862	Gucy1a2	234889	NC_000075	chr9	+	3904399	3905785	1387	1		-0.704698	-2.46	4.28e-10	2.74e-09	-1.11	0.0117	0.0478		11.3333	14	14	33.6667	16.6667	41		73.3333	33.6667	94	121	69		0.237037	0.33299	0.272723	0.683577	0.296453	0.732623		1.57731	0.79606	1.9165	1.9823	1.30639
GXT_21806657	AK142074	lncRNA	GXL_110855	AI606473	99686	NC_000069	chr3	+	154330821	154334687	2164	3		-0.812898	-2.54	1.21e-14	1.23e-13	-1.14	0.00111	0.00776		59.6667	49.3333	22	82	48	61.6667		149	138.333	158.333	198	172.667		0.7869	0.764323	0.268667	1.07269	0.560463	0.68948		2.02476	2.04316	1.99445	1.97603	2.1819
GXT_12994992	AK087418	lncRNA	GXL_69028	Cdh2	12558	NC_000084	chr18	-	16771397	16808462	3351	2		-0.608478	-2.55	1.29e-13	1.2e-12	-1.03	0.00448	0.0231		17.3333	12.3333	18.6667	22	18	47.3333		102.333	96.3333	137.333	134.667	107.667		0.147137	0.121053	0.142343	0.18212	0.12994	0.341133		0.881913	0.954747	1.08403	0.937923	0.851367
GXT_13000194	AK051785	lncRNA	GXL_473187	Fbn2	14119	NC_000084	chr18	-	58055707	58057913	2207	1		-0.709442	-2.59	8.72e-07	3.71e-06	-1.36	0.00971	0.0415		10	13.3333	14.3333	44.6667	5	59		99	74.6667	105	113	98.6667		0.130207	0.203467	0.173077	0.57013	0.0558933	0.64332		1.34695	1.06843	1.41748	1.10748	1.13661
GXT_12992583	AK083087	lncRNA	GXL_231318	Tpm1	22003	NC_000075	chr9	-	67029920	67032825	1274	3		-0.786104	-2.65	1.95e-38	8.54e-37	-0.68	0.00414	0.0218		279.667	207.667	295.333	440.667	278	560		1516.67	1212.67	2151.67	2687.67	1547.67		6.44123	5.34048	6.00707	9.6495	5.43212	10.6256		34.6157	32.1083	47.1709	48.3116	32.6284
GXT_12996392	AK042263	lncRNA	GXL_87518	A630076J08	329696	NC_000069	chr3	-	88107116	88112164	4513	2		-0.677756	-2.77	3.64e-13	3.21e-12	-1.18	0.00116	0.00805		35.3333	30.6667	29.3333	40.3333	30.3333	83.6667		216	119.333	270.333	270	223		0.22936	0.227663	0.171433	0.249407	0.169513	0.457917		1.38546	0.922963	1.52633	1.35186	1.33022
GXT_12958166	AK048468	lncRNA	GXL_1196327	Frmd4a	209630	NC_000068	chr2	+	4565498	4568401	2904	1		-0.828607	-2.81	2.63e-10	1.72e-09	-1.11	0.00911	0.0395		14.3333	9	10	26.3333	19.6667	28.3333		102.667	87.6667	95.6667	163.667	123.333		0.14628	0.103817	0.0914133	0.25311	0.171337	0.239667		1.03188	1.04229	0.84608	1.28134	1.12751
GXT_12989624	AK033744	lncRNA	GXL_222029	Acta2	11475	NC_000085	chr19	-	34253445	34255336	1892	1		-0.633506	-2.82	0.00617	0.0134	-1.49	0.0123	0.0495		88.3333	24.6667	50.6667	60.6667	18	293		529	285.333	858.667	1007	631		1.45691	0.40673	0.676683	0.918673	0.25106	3.65424		7.88991	5.26839	12.2236	12.7407	8.26705
GXT_12959041	AK040809	lncRNA	GXL_661421	Trabd2b	666048	NC_000070	chr4	+	114612820	114615096	2277	1		-0.912013	-2.85	1.61e-30	4.7e-29	-1.52	1.22e-12	1.42e-10		557	356.333	238	665.333	165.333	822.333		1183	930.333	2148.67	2867.33	1145.67		6.80642	5.23533	2.73817	8.30115	1.81935	8.83531		15.0993	13.3215	25.059	29.0495	13.761
GXT_12959182	AK047757	lncRNA	GXL_690407	Cit	12704	NC_000071	chr5	+	116006766	116008915	2150	1		-0.608408	-2.9	4.1e-13	3.6e-12	-1.34	6.31e-05	0.000781		24	32.3333	22	36.3333	24.3333	68.6667		211.333	137.333	212.667	272.667	161		0.310277	0.49966	0.260807	0.468233	0.283343	0.783373		2.85212	2.20808	2.5763	2.85312	1.9911
GXT_21836669	AK157535	lncRNA	GXL_280767	AK157535	0	NC_000068	chr2	-	128311684	128315999	4316	1		-0.702338	-2.9	1.22e-16	1.48e-15	-1.48	0.000836	0.00621		20.6667	10.6667	19.6667	47	27.3333	80		168.667	118	186.333	256.333	135.333		0.133973	0.08206	0.126693	0.305043	0.159283	0.457963		1.15746	0.926763	1.18879	1.29883	0.8624
GXT_12984215	AK083728	lncRNA	GXL_243065	Esco2	71988	NC_000080	chr14	-	65827824	65831819	3996	1		-0.743704	-2.9	8.17e-18	1.08e-16	-0.98	0.00331	0.0183		25.3333	29	23	44.6667	35.6667	55.3333		169	117.333	221	248	214.667		0.182767	0.241347	0.15071	0.317133	0.22054	0.34027		1.23004	1.04285	1.45444	1.37955	1.45975
GXT_12971953	AK014767	lncRNA	GXL_199805	Lrrc17	74511	NC_000071	chr5	+	21543559	21552349	1611	2		-0.797671	-2.94	2.54e-22	4.58e-21	-1.63	5.29e-06	9.67e-05		31.6667	24	25.6667	104	23.3333	105		126.333	128.333	235.333	144.333	201.667		0.568347	0.495877	0.41991	1.8421	0.360303	1.57533		2.28108	2.65153	4.11041	2.01076	2.97721
GXT_13003880	AK028278	lncRNA	GXL_690918	Pcdh19	279653	NC_000086	chrX	-	133582878	133585627	2750	1		-0.959949	-3	3.61e-30	1.04e-28	-1.27	6.14e-05	0.000763		521	273	258	700.333	321.667	805		2455	2105.33	2520.67	2431	1737		5.35069	3.30614	2.54139	7.12368	2.9239	7.14631		26.3585	25.4545	25.7591	19.8603	16.7235
GXT_13006151	AK020462	lncRNA	GXL_155099	2700099C18Rik	77022	NC_000083	chr17	+	94750112	94757016	799	3		-0.618942	-3.01	2.71e-09	1.59e-08	-1.71	0.000231	0.00224		6.66667	7.33333	5.33333	10.3333	5.66667	26.3333		49.3333	29	59	61.6667	40.6667		0.22248	0.306613	0.18151	0.356703	0.181523	0.804383		1.78945	1.24855	1.96782	1.71908	1.30533
GXT_13012959	AK014660	lncRNA	GXL_220752	Gm15270	100379605	NC_000076	chr10	-	24589305	24595812	1634	4		-0.860801	-3.16	1.04e-24	2.16e-23	-1.1	5.48e-05	0.000695		120.333	49	86.6667	167.333	77.3333	224.667		1114	397.333	987.667	1361.67	631.667		2.08908	1.02275	1.3596	2.76419	1.18455	3.30613		19.6201	8.37409	15.7077	19.9881	10.7371
GXT_12997712	AK051205	lncRNA	GXL_70314	Shcbp1	20419	NC_000074	chr8	-	4763468	4779567	1937	3		-0.702415	-3.38	1.66e-21	2.84e-20	-1.04	0.00214	0.013		23	20.6667	24.6667	36.6667	23	62		234	117.667	338	385	291		0.34323	0.35935	0.328757	0.5416	0.295793	0.784653		3.47627	2.10701	4.50528	4.47035	4.02759
GXT_21838650	AK161734	lncRNA	GXL_192841	Hmmr	15366	NC_000077	chr11	-	40714430	40717136	2707	1		-0.625144	-3.42	6.58e-25	1.38e-23	-1.54	7.01e-08	2.33e-06		25.6667	38.3333	25	46	32	91		260	146.667	348.667	435.667	385		0.28973	0.47238	0.241393	0.47721	0.29535	0.805343		2.76372	1.88522	3.35109	3.67272	3.82075
GXT_21828107	AK142346	lncRNA	GXL_271689	Nek2	18005	NC_000067	chr1	-	191820863	191821942	1080	1		-0.652786	-3.52	3.9e-12	3.11e-11	-1.41	0.00671	0.0315		6.33333	9	6	13.6667	10.3333	25.3333		62.3333	41.3333	96	134.667	102		0.17429	0.282143	0.142573	0.3489	0.242063	0.552723		1.67256	1.31962	2.30813	2.83531	2.52763
GXT_13004311	AK017909	lncRNA	GXL_220578	5830408B19Rik	74756	NC_000076	chr10	-	9622947	9624849	1903	1		-0.674085	-3.52	3.91e-32	1.24e-30	-1.06	0.0107	0.0447		32.6667	12.3333	26.3333	119.333	49.3333	73		509	204	374	979.333	493.667		0.480783	0.21725	0.374373	1.7679	0.657823	0.945587		7.82315	3.52576	5.44328	11.1086	7.13822
GXT_21840041	AK166273	lncRNA	GXL_271689	Nek2	18005	NC_000067	chr1	-	191820672	191821932	1261	1		-0.655938	-3.56	7.52e-13	6.43e-12	-1.44	0.00575	0.0281		6.33333	9	6	14.3333	11	26		66.6667	43	98.3333	140.333	103.333		0.149273	0.241647	0.12211	0.313417	0.221063	0.48622		1.53222	1.17708	2.03191	2.52739	2.19619
GXT_21820247	AK134432	lncRNA	GXL_198000	2810417H13Rik	68026	NC_000075	chr9	+	65890362	65893148	2530	2		-0.660841	-3.83	2.37e-26	5.4e-25	-1.29	0.00159	0.0103		19	28.6667	20.6667	44.6667	30.6667	64.3333		241	137	378	478.333	357.667		0.2191	0.38609	0.206373	0.494697	0.301837	0.628427		2.7391	1.90651	3.91671	4.2584	3.78519
GXT_21819524	AK134520	lncRNA	GXL_88321	AI256396	100503463	NC_000072	chr6	+	100808518	100810735	2218	1		-0.845959	-4.33	9.96e-28	2.48e-26	-1.59	0.00165	0.0106		23.3333	16	12.6667	61.6667	12	63.3333		543	533.667	326	495.333	383.333		0.296357	0.243697	0.15913	0.777857	0.137617	0.695793		7.36853	7.67193	4.19552	4.68296	4.86441
GXT_12959546	AK046686	lncRNA	GXL_88321	AI256396	100503463	NC_000072	chr6	+	100807451	100810911	3461	1		-0.860492	-4.42	2.55e-37	1.06e-35	-1.85	6.16e-05	0.000765		37	24.3333	17.6667	88	15.3333	99.6667		789.667	770.667	473	726.667	564.333		0.294857	0.238097	0.13945	0.71135	0.112807	0.701947		6.86544	7.0788	3.87616	4.41158	4.55739
