# Supplementary material for: LncRNA Ctcflos orchestrates transcription and alternative splicing in thermogenic adipogenesis
Source: EMBO Rep. 2021 May 31;22(7):e51289. doi: 10.15252/embr.202051289 (PMC8256291; doi:10.15252/embr.202051289)
Supplement: Supplementary file 3 — Source Data for Expanded View [file EMBR-22-e51289-s001.zip]

Archive with 1 entries (1 files):
- embr202051289-sup-0005-SDataFigEV5.jpg
